# Supplementary material for: The loci recommended as universal barcodes for plants on the basis of floristic studies may not work with congeneric species as exemplified by DNA barcoding of Dendrobium species
Source: BMC Res Notes. 2012 Jan 19;5:42. doi: 10.1186/1756-0500-5-42 (PMC3292824; doi:10.1186/1756-0500-5-42)
Supplement: Additional file 2 — Pairwise K2P distance matrices. [file 1756-0500-5-42-S2.XLS]

## Sheet: (a)
	Additional file 2(a): Pairwise K2P distances among 36 species of Dendrobium based on ITS.
		1	2	3	4	5	6	7	8	9	10	11	12	13	14	15	16	17	18	19	20	21	22	23	24	25	26	27	28	29	30	31	32	33	34	35	36
1	D. aduncum
2	D. amoenum	0.0991
3	D. anceps	0.2105	0.1855
4	D. aphyllum	0.128	0.1284	0.2343
5	D. aqueum	0.1261	0.1081	0.2106	0.1063
6	D. barbatulum	0.2183	0.1907	0.2109	0.2164	0.1738
7	D. bensoniae	0.1057	0.0714	0.1833	0.1377	0.1148	0.1786
8	D. bicameratum	0.1608	0.1444	0.2036	0.1473	0.1311	0.194	0.1353
9	D. chrysanthum	0.1395	0.1053	0.1854	0.1211	0.1013	0.2028	0.1119	0.1303
10	D. chrysotoxum	0.1675	0.1346	0.2051	0.1374	0.1375	0.1929	0.1439	0.1242	0.1366
11	D. crepidatum	0.1651	0.1393	0.2111	0.1559	0.1492	0.2426	0.1392	0.1758	0.1143	0.1818
12	D. crumenatum	0.2278	0.2051	0.0843	0.247	0.2256	0.2371	0.198	0.2318	0.2101	0.2153	0.2392
13	D. densiflorum	0.1574	0.1297	0.146	0.1773	0.1437	0.1648	0.13	0.1558	0.1362	0.15	0.1715	0.1646
14	D. devonianum	0.167	0.1436	0.218	0.1416	0.1235	0.2145	0.1439	0.1442	0.1411	0.1532	0.15	0.2308	0.1622
15	D. draconis	0.1747	0.1488	0.1646	0.186	0.1513	0.1486	0.1535	0.1559	0.1503	0.1648	0.1818	0.1891	0.1056	0.1675
16	D. falconeri	0.1056	0.0735	0.2052	0.1328	0.1057	0.2009	0.078	0.1465	0.1139	0.1555	0.1414	0.2123	0.1437	0.141	0.1465
17	D. farmeri	0.1966	0.1743	0.1556	0.1944	0.1722	0.1866	0.1652	0.1671	0.1693	0.1592	0.2033	0.1845	0.0778	0.1786	0.1325	0.1815
18	D. fimbriatum	0.1652	0.1327	0.2135	0.1399	0.1193	0.1932	0.1235	0.0696	0.121	0.1108	0.1731	0.2259	0.1482	0.1534	0.1534	0.1439	0.1643
19	D. haemoglossum	0.1942	0.1731	0.194	0.206	0.1727	0.1802	0.1779	0.1986	0.184	0.1946	0.2152	0.23	0.1516	0.2055	0.1584	0.1952	0.1879	0.1802
20	D. herbaceum	0.2029	0.1652	0.1966	0.2109	0.1828	0.1748	0.183	0.1955	0.192	0.1866	0.2072	0.2472	0.1635	0.1895	0.1696	0.1905	0.1699	0.1931	0.1788
21	D. heterocarpum	0.0719	0.0993	0.2102	0.1371	0.1144	0.2131	0.097	0.1581	0.1322	0.1694	0.1599	0.2302	0.1622	0.1643	0.1697	0.0949	0.1966	0.1601	0.1916	0.2024
22	D. infundibulum	0.1579	0.1418	0.1529	0.166	0.1303	0.1439	0.1325	0.1492	0.1389	0.1459	0.1649	0.1792	0.0926	0.1558	0.0409	0.1303	0.1234	0.1371	0.1458	0.1528	0.1555
23	D. jenkinsii	0.1548	0.1458	0.1545	0.1752	0.1434	0.1844	0.1481	0.1555	0.1432	0.162	0.169	0.1861	0.1186	0.1594	0.1192	0.1482	0.1482	0.1626	0.1664	0.1614	0.1574	0.1059
24	D. lindleyi	0.1663	0.1502	0.1686	0.1719	0.1526	0.1767	0.1501	0.1551	0.1405	0.1641	0.1687	0.1907	0.1208	0.1591	0.1234	0.1479	0.1507	0.1574	0.1712	0.1733	0.1571	0.1078	0.0527
25	D. macrostachyum	0.1447	0.1333	0.2428	0.0172	0.1087	0.2246	0.145	0.1548	0.1305	0.1468	0.1561	0.25	0.18	0.1441	0.1889	0.1283	0.2024	0.1473	0.2144	0.2138	0.1492	0.1587	0.183	0.177
26	D. microbulbon	0.3013	0.2615	0.2909	0.3129	0.2797	0.2885	0.2983	0.2756	0.2965	0.3098	0.3234	0.3105	0.254	0.2852	0.2888	0.3102	0.2707	0.3004	0.316	0.3058	0.316	0.2661	0.2795	0.2769	0.3251
27	D. moschatum	0.18	0.1656	0.216	0.1637	0.1402	0.1959	0.1608	0.134	0.1439	0.1283	0.1873	0.2258	0.1481	0.1482	0.1754	0.1677	0.1715	0.12	0.2034	0.1981	0.1822	0.1537	0.1745	0.1768	0.1714	0.316
28	D. nobile	0.0611	0.0883	0.2105	0.1209	0.1078	0.2059	0.0882	0.1605	0.1186	0.167	0.1458	0.2305	0.1574	0.1645	0.1722	0.0839	0.1966	0.1576	0.1968	0.1976	0.055	0.1603	0.1548	0.1639	0.1325	0.3044	0.1697
29	D. nutantiflorum	0.1674	0.1508	0.175	0.1781	0.1535	0.1844	0.1534	0.1436	0.162	0.1504	0.1767	0.2026	0.1236	0.1767	0.1128	0.1484	0.1257	0.1458	0.1775	0.1714	0.1723	0.1133	0.1374	0.1349	0.1805	0.2984	0.1773	0.1723
30	D. ochreatum	0.1717	0.1651	0.2308	0.182	0.163	0.2208	0.1576	0.182	0.1668	0.1861	0.1985	0.241	0.181	0.1861	0.194	0.1747	0.2012	0.1672	0.2085	0.2018	0.1596	0.1768	0.1689	0.1761	0.195	0.2988	0.194	0.169	0.1891
31	D. ovatum	0.2035	0.1889	0.2062	0.2016	0.1574	0.0269	0.1694	0.1916	0.1907	0.1783	0.23	0.2242	0.1531	0.2016	0.1369	0.1915	0.177	0.1814	0.1683	0.1835	0.1983	0.1372	0.1677	0.1578	0.2097	0.2919	0.179	0.1913	0.1727	0.2134
32	D. parishii	0.1262	0.1174	0.2059	0.1019	0.0978	0.1886	0.1152	0.1481	0.1145	0.1425	0.1418	0.208	0.1537	0.1442	0.1616	0.1083	0.1875	0.1311	0.1783	0.1917	0.1122	0.1402	0.1561	0.1484	0.1088	0.3207	0.1401	0.119	0.1569	0.1582	0.1768
33	D. peguanum	0.2641	0.2451	0.2586	0.3058	0.2649	0.2832	0.2617	0.2548	0.266	0.25	0.2722	0.2465	0.2139	0.2608	0.2226	0.253	0.2484	0.2678	0.276	0.279	0.2556	0.2024	0.2323	0.2217	0.3156	0.2862	0.2675	0.2509	0.2388	0.2836	0.2782	0.2723
34	D. primulinum	0.1421	0.1171	0.2183	0.0994	0.1065	0.1833	0.1239	0.153	0.1143	0.138	0.1392	0.2334	0.1579	0.149	0.1633	0.1126	0.1893	0.1355	0.1981	0.183	0.1348	0.1444	0.1601	0.1621	0.1063	0.3248	0.1449	0.1278	0.1582	0.1748	0.1763	0.0631	0.2646
35	D. thyrsiflorum	0.1644	0.1458	0.1369	0.1795	0.1434	0.1621	0.1367	0.1507	0.143	0.1429	0.1786	0.1671	0.0448	0.1618	0.1144	0.1529	0.0651	0.1456	0.166	0.151	0.1717	0.1012	0.1164	0.1208	0.1873	0.2535	0.1526	0.1622	0.119	0.1763	0.1504	0.1534	0.2188	0.1528
36	D. wardianum	0.0947	0.0152	0.1905	0.1171	0.095	0.1785	0.0632	0.1305	0.0943	0.1254	0.13	0.2025	0.1253	0.1391	0.1396	0.0631	0.1648	0.1145	0.1685	0.1656	0.0949	0.1327	0.1434	0.1408	0.1265	0.2754	0.1561	0.084	0.1369	0.146	0.1767	0.0995	0.2396	0.1038	0.1366
			Colour of the cell indicates that the species pair has the lowest K2P distance within the matrix
			Colour of the cell indicates that the species pair has the highest K2P distance within the matrix

## Sheet: (b)
	Additional file 2(b): Pairwise K2P distances among 36 species of Dendrobium based on matK.
		1	2	3	4	5	6	7	8	9	10	11	12	13	14	15	16	17	18	19	20	21	22	23	24	25	26	27	28	29	30	31	32	33	34	35	36
1	D. aduncum
2	D. amoenum	0.0076
3	D. anceps	0.0152	0.0168
4	D. aphyllum	0.0076	0.0091	0.0168
5	D. aqueum	0.006	0.0076	0.0152	0.0045
6	D. barbatulum	0.0199	0.0214	0.0261	0.0214	0.0199
7	D. bensoniae	0.0076	0.006	0.0168	0.0091	0.0076	0.0214
8	D. bicameratum	0.006	0.0076	0.0152	0.0076	0.006	0.0199	0.0076
9	D. chrysanthum	0.0045	0.006	0.0137	0.0061	0.0045	0.0183	0.006	0.0045
10	D. chrysotoxum	0.0045	0.006	0.0137	0.0061	0.0045	0.0183	0.006	0.0045	0.003
11	D. crepidatum	0.0045	0.006	0.0137	0.0061	0.0045	0.0183	0.006	0.0045	0.003	0.003
12	D. crumenatum	0.0198	0.0214	0.0137	0.0214	0.0198	0.0308	0.0214	0.0198	0.0183	0.0183	0.0183
13	D. densiflorum	0.0076	0.0091	0.0106	0.0091	0.0076	0.0183	0.0091	0.0076	0.006	0.006	0.006	0.0152
14	D. devonianum	0.0061	0.0076	0.0152	0.0076	0.0061	0.0199	0.0076	0.0061	0.0045	0.0045	0.0045	0.0199	0.0076
15	D. draconis	0.0076	0.0091	0.0137	0.0091	0.0076	0.0183	0.0091	0.0076	0.006	0.006	0.006	0.0183	0.006	0.0076
16	D. falconeri	0.0106	0.0121	0.0199	0.0121	0.0106	0.0245	0.0121	0.0106	0.0091	0.0091	0.0091	0.0245	0.0121	0.0106	0.0121
17	D. farmeri	0.0076	0.0091	0.0106	0.0091	0.0076	0.0183	0.0091	0.0076	0.006	0.006	0.006	0.0152	0	0.0076	0.006	0.0121
18	D. fimbriatum	0.003	0.0045	0.0122	0.0045	0.003	0.0168	0.0045	0.003	0.0015	0.0015	0.0015	0.0168	0.0045	0.003	0.0045	0.0076	0.0045
19	D. haemoglossum	0.0261	0.0276	0.0308	0.0276	0.0261	0.0371	0.0276	0.0261	0.0245	0.0245	0.0245	0.0323	0.0245	0.0229	0.0245	0.0308	0.0245	0.0229
20	D. herbaceum	0.006	0.0076	0.0121	0.0076	0.006	0.0168	0.0076	0.006	0.0045	0.0045	0.0045	0.0168	0.0045	0.0061	0.0045	0.0106	0.0045	0.003	0.0229
21	D. heterocarpum	0.0015	0.0091	0.0168	0.0091	0.0076	0.0214	0.0091	0.0076	0.006	0.006	0.006	0.0214	0.0091	0.0076	0.0091	0.0121	0.0091	0.0045	0.0276	0.0076
22	D. infundibulum	0.0061	0.0076	0.0122	0.0076	0.0061	0.0168	0.0076	0.0061	0.0045	0.0045	0.0045	0.0168	0.0045	0.0061	0.0015	0.0106	0.0045	0.003	0.0229	0.003	0.0076
23	D. jenkinsii	0.0106	0.0122	0.0168	0.0121	0.0106	0.0214	0.0121	0.0076	0.0091	0.0091	0.0091	0.0214	0.0091	0.0106	0.0091	0.0152	0.0091	0.0076	0.0276	0.0076	0.0121	0.0076
24	D. lindleyi	0.0121	0.0137	0.0183	0.0137	0.0121	0.0229	0.0137	0.0091	0.0106	0.0106	0.0106	0.0229	0.0106	0.0122	0.0106	0.0168	0.0106	0.0091	0.0292	0.0091	0.0137	0.0091	0.0015
25	D. macrostachyum	0.0076	0.0091	0.0168	0	0.0045	0.0214	0.0091	0.0076	0.0061	0.0061	0.0061	0.0214	0.0091	0.0076	0.0091	0.0121	0.0091	0.0045	0.0276	0.0076	0.0091	0.0076	0.0121	0.0137
26	D. microbulbon	0.023	0.0214	0.0277	0.0245	0.023	0.0339	0.0214	0.023	0.0214	0.0214	0.0214	0.0323	0.0214	0.023	0.0214	0.0261	0.0214	0.0199	0.0371	0.0199	0.0245	0.0199	0.0214	0.023	0.0245
27	D. moschatum	0.0045	0.006	0.0137	0.0061	0.0045	0.0183	0.006	0.0045	0.003	0.003	0.003	0.0183	0.006	0.0045	0.006	0.0091	0.006	0.0015	0.0245	0.0045	0.006	0.0045	0.0091	0.0106	0.0061	0.0214
28	D. nobile	0.0015	0.0091	0.0168	0.0091	0.0076	0.0214	0.0091	0.0076	0.006	0.006	0.006	0.0214	0.0091	0.0076	0.0091	0.0121	0.0091	0.0045	0.0276	0.0076	0.003	0.0076	0.0121	0.0137	0.0091	0.0245	0.006
29	D. nutantiflorum	0.0106	0.0122	0.0168	0.0121	0.0106	0.0214	0.0121	0.0106	0.0091	0.0091	0.0091	0.0214	0.0091	0.0106	0.0091	0.0152	0.0091	0.0076	0.0229	0.0076	0.0121	0.0076	0.0121	0.0137	0.0121	0.0245	0.0091	0.0121
30	D. ochreatum	0.0137	0.0152	0.0168	0.0152	0.0137	0.0245	0.0152	0.0137	0.0121	0.0121	0.0121	0.0245	0.0121	0.0137	0.0121	0.0183	0.0121	0.0106	0.0307	0.0106	0.0152	0.0106	0.0152	0.0168	0.0152	0.0245	0.0121	0.0152	0.0152
31	D. ovatum	0.0199	0.0214	0.0261	0.0214	0.0199	0	0.0214	0.0199	0.0183	0.0183	0.0183	0.0308	0.0183	0.0199	0.0183	0.0245	0.0183	0.0168	0.0371	0.0168	0.0214	0.0168	0.0214	0.0229	0.0214	0.0339	0.0183	0.0214	0.0214	0.0245
32	D. parishii	0.0076	0.0091	0.0168	0.003	0.0045	0.0214	0.0091	0.0076	0.006	0.006	0.006	0.0183	0.0091	0.0076	0.0091	0.0121	0.0091	0.0045	0.0276	0.0076	0.0091	0.0076	0.0121	0.0137	0.003	0.0245	0.006	0.0091	0.0121	0.0152	0.0214
33	D. peguanum	0.0168	0.0183	0.023	0.0183	0.0168	0.0276	0.0168	0.0168	0.0152	0.0152	0.0152	0.0276	0.0152	0.0168	0.0152	0.0214	0.0152	0.0137	0.0323	0.0137	0.0183	0.0137	0.0183	0.0198	0.0183	0.0308	0.0152	0.0183	0.0168	0.0183	0.0276	0.0183
34	D. primulinum	0.0091	0.0106	0.0183	0.0045	0.0061	0.023	0.0106	0.0091	0.0076	0.0076	0.0076	0.0198	0.0106	0.0091	0.0106	0.0137	0.0106	0.006	0.0292	0.0091	0.0106	0.0091	0.0137	0.0152	0.0045	0.0261	0.0076	0.0106	0.0137	0.0168	0.023	0.0015	0.0199
35	D. thyrsiflorum	0.0076	0.0091	0.0106	0.0091	0.0076	0.0183	0.0091	0.0076	0.006	0.006	0.006	0.0152	0	0.0076	0.006	0.0121	0	0.0045	0.0245	0.0045	0.0091	0.0045	0.0091	0.0106	0.0091	0.0214	0.006	0.0091	0.0091	0.0121	0.0183	0.0091	0.0152	0.0106
36	D. wardianum	0.006	0.0015	0.0152	0.0076	0.006	0.0199	0.0045	0.006	0.0045	0.0045	0.0045	0.0198	0.0076	0.0061	0.0076	0.0106	0.0076	0.003	0.0261	0.006	0.0076	0.0061	0.0106	0.0121	0.0076	0.0199	0.0045	0.0076	0.0106	0.0137	0.0199	0.0076	0.0168	0.0091	0.0076
			Colour of the cell indicates that the species pair has the lowest K2P distance within the matrix
			Colour of the cell indicates that the species pair has the highest K2P distance within the matrix

## Sheet: (c)
	Additional file 2(c): Pairwise K2P distances among 36 species of Dendrobium based on rbcL.
		1	2	3	4	5	6	7	8	9	10	11	12	13	14	15	16	17	18	19	20	21	22	23	24	25	26	27	28	29	30	31	32	33	34	35	36
1	D. aduncum
2	D. amoenum	0.0052
3	D. anceps	0.0141	0.0123
4	D. aphyllum	0.0052	0.007	0.0159
5	D. aqueum	0.0035	0.0017	0.0105	0.0052
6	D. barbatulum	0.0088	0.007	0.0123	0.0105	0.0052
7	D. bensoniae	0.007	0.0017	0.0141	0.007	0.0035	0.0088
8	D. bicameratum	0.0052	0.0035	0.0123	0.007	0.0017	0.007	0.0052
9	D. chrysanthum	0.0052	0.0035	0.0123	0.007	0.0017	0.007	0.0052	0.0035
10	D. chrysotoxum	0.0035	0.0017	0.0105	0.0052	0	0.0052	0.0035	0.0017	0.0017
11	D. crepidatum	0.0035	0.0017	0.0105	0.0052	0	0.0052	0.0035	0.0017	0.0017	0
12	D. crumenatum	0.0088	0.007	0.0052	0.0105	0.0052	0.007	0.0088	0.007	0.007	0.0052	0.0052
13	D. densiflorum	0.0052	0.0052	0.0105	0.007	0.0035	0.0052	0.007	0.0052	0.0052	0.0035	0.0035	0.0052
14	D. devonianum	0.007	0.0052	0.0123	0.0052	0.0035	0.0087	0.0052	0.0052	0.0052	0.0035	0.0035	0.007	0.007
15	D. draconis	0.007	0.0052	0.0105	0.0088	0.0035	0.0052	0.007	0.0052	0.0052	0.0035	0.0035	0.0052	0.0035	0.007
16	D. falconeri	0.0052	0.0035	0.0158	0.007	0.0052	0.0105	0.0052	0.007	0.007	0.0052	0.0052	0.0105	0.007	0.0087	0.0087
17	D. farmeri	0.0052	0.0035	0.0088	0.007	0.0017	0.0035	0.0052	0.0035	0.0035	0.0017	0.0017	0.0035	0.0017	0.0052	0.0017	0.007
18	D. fimbriatum	0.0035	0.0017	0.0105	0.0052	0	0.0052	0.0035	0.0017	0.0017	0	0	0.0052	0.0035	0.0035	0.0035	0.0052	0.0017
19	D. haemoglossum	0.0123	0.0105	0.0159	0.0141	0.0088	0.0088	0.0123	0.0105	0.0105	0.0088	0.0088	0.0105	0.0088	0.0123	0.0088	0.0141	0.007	0.0088
20	D. herbaceum	0.0105	0.0088	0.0141	0.0123	0.007	0.0052	0.0105	0.0088	0.0088	0.007	0.007	0.0088	0.007	0.0105	0.007	0.0123	0.0052	0.007	0.0105
21	D. heterocarpum	0.0035	0.0017	0.0105	0.0052	0	0.0052	0.0035	0.0017	0.0017	0	0	0.0052	0.0035	0.0035	0.0035	0.0052	0.0017	0	0.0088	0.007
22	D. infundibulum	0.0087	0.007	0.0105	0.0105	0.0052	0.007	0.0087	0.007	0.007	0.0052	0.0052	0.0052	0.0052	0.0052	0.0017	0.0105	0.0035	0.0052	0.0105	0.0087	0.0052
23	D. jenkinsii	0.0052	0.0035	0.0088	0.007	0.0017	0.0035	0.0052	0.0035	0.0035	0.0017	0.0017	0.0035	0.0017	0.0052	0.0017	0.007	0	0.0017	0.007	0.0052	0.0017	0.0035
24	D. lindleyi	0.0052	0.0035	0.0088	0.007	0.0017	0.0035	0.0052	0.0035	0.0035	0.0017	0.0017	0.0035	0.0017	0.0052	0.0017	0.007	0	0.0017	0.007	0.0052	0.0017	0.0035	0
25	D. macrostachyum	0.0052	0.007	0.0159	0	0.0052	0.0105	0.007	0.007	0.007	0.0052	0.0052	0.0105	0.007	0.0052	0.0088	0.007	0.007	0.0052	0.0141	0.0123	0.0052	0.0105	0.007	0.007
26	D. microbulbon	0.0105	0.0088	0.0141	0.0123	0.007	0.0052	0.0105	0.0088	0.0088	0.007	0.007	0.0088	0.007	0.0105	0.007	0.0123	0.0052	0.007	0.0105	0.007	0.007	0.0087	0.0052	0.0052	0.0123
27	D. moschatum	0.0035	0.0017	0.0105	0.0052	0	0.0052	0.0035	0.0017	0.0017	0	0	0.0052	0.0035	0.0035	0.0035	0.0052	0.0017	0	0.0088	0.007	0	0.0052	0.0017	0.0017	0.0052	0.007
28	D. nobile	0.007	0.0052	0.0123	0.0052	0.0035	0.0087	0.0052	0.0052	0.0052	0.0035	0.0035	0.007	0.007	0	0.007	0.0087	0.0052	0.0035	0.0123	0.0105	0.0035	0.0052	0.0052	0.0052	0.0052	0.0105	0.0035
29	D. nutantiflorum	0.007	0.0052	0.0105	0.0088	0.0035	0.0052	0.007	0.0052	0.0052	0.0035	0.0035	0.0052	0.0035	0.007	0	0.0087	0.0017	0.0035	0.0088	0.007	0.0035	0.0017	0.0017	0.0017	0.0088	0.007	0.0035	0.007
30	D. ochreatum	0.0052	0.0035	0.0088	0.007	0.0017	0.0035	0.0052	0.0035	0.0035	0.0017	0.0017	0.0035	0.0017	0.0052	0.0017	0.007	0	0.0017	0.007	0.0052	0.0017	0.0035	0	0	0.007	0.0052	0.0017	0.0052	0.0017
31	D. ovatum	0.0088	0.007	0.0123	0.0105	0.0052	0	0.0088	0.007	0.007	0.0052	0.0052	0.007	0.0052	0.0087	0.0052	0.0105	0.0035	0.0052	0.0088	0.0052	0.0052	0.007	0.0035	0.0035	0.0105	0.0052	0.0052	0.0087	0.0052	0.0035
32	D. parishii	0.0035	0.0017	0.0105	0.0052	0	0.0052	0.0035	0.0017	0.0017	0	0	0.0052	0.0035	0.0035	0.0035	0.0052	0.0017	0	0.0088	0.007	0	0.0052	0.0017	0.0017	0.0052	0.007	0	0.0035	0.0035	0.0017	0.0052
33	D. peguanum	0.0158	0.0159	0.023	0.0159	0.0158	0.0176	0.0159	0.0176	0.0176	0.0158	0.0158	0.0176	0.0123	0.0158	0.0158	0.0176	0.0141	0.0158	0.0176	0.0194	0.0158	0.0176	0.0141	0.0141	0.0159	0.0194	0.0158	0.0158	0.0158	0.0141	0.0176	0.0158
34	D. primulinum	0.0052	0.0035	0.0123	0.007	0.0017	0.007	0.0052	0.0035	0.0035	0.0017	0.0017	0.007	0.0052	0.0052	0.0052	0.007	0.0035	0.0017	0.0105	0.0088	0.0017	0.007	0.0035	0.0035	0.007	0.0088	0.0017	0.0052	0.0052	0.0035	0.007	0.0017	0.0176
35	D. thyrsiflorum	0.007	0.0052	0.007	0.0088	0.0035	0.0052	0.007	0.0052	0.0052	0.0035	0.0035	0.0017	0.0035	0.0052	0.0035	0.0087	0.0017	0.0035	0.0088	0.007	0.0035	0.0035	0.0017	0.0017	0.0088	0.007	0.0035	0.0052	0.0035	0.0017	0.0052	0.0035	0.0158	0.0052
36	D. wardianum	0.0052	0	0.0123	0.007	0.0017	0.007	0.0017	0.0035	0.0035	0.0017	0.0017	0.007	0.0052	0.0052	0.0052	0.0035	0.0035	0.0017	0.0105	0.0088	0.0017	0.007	0.0035	0.0035	0.007	0.0088	0.0017	0.0052	0.0052	0.0035	0.007	0.0017	0.0159	0.0035	0.0052
			Colour of the cell indicates that the species pair has the lowest K2P distance within the matrix
			Colour of the cell indicates that the species pair has the highest K2P distance within the matrix

## Sheet: (d)
	Additional file 2(d): Pairwise K2P distances among 36 species of Dendrobium based on rpoB.
		1	2	3	4	5	6	7	8	9	10	11	12	13	14	15	16	17	18	19	20	21	22	23	24	25	26	27	28	29	30	31	32	33	34	35	36
1	D. aduncum
2	D. amoenum	0.0058
3	D. anceps	0	0.0058
4	D. aphyllum	0.0029	0.0087	0.0029
5	D. aqueum	0.0029	0.0088	0.0029	0.0058
6	D. barbatulum	0.0147	0.0206	0.0147	0.0176	0.0177
7	D. bensoniae	0.0029	0.0029	0.0029	0.0058	0.0058	0.0177
8	D. bicameratum	0.0058	0.0117	0.0058	0.0088	0.0087	0.0206	0.0087
9	D. chrysanthum	0.0058	0.0117	0.0058	0.0087	0.0088	0.0147	0.0088	0.0117
10	D. chrysotoxum	0.0029	0.0087	0.0029	0.0058	0.0058	0.0176	0.0058	0.0029	0.0087
11	D. crepidatum	0.0029	0.0087	0.0029	0.0058	0.0058	0.0176	0.0058	0.0088	0.0087	0.0058
12	D. crumenatum	0.0058	0.0117	0.0058	0.0087	0.0088	0.0206	0.0088	0.0117	0.0117	0.0087	0.0087
13	D. densiflorum	0	0.0058	0	0.0029	0.0029	0.0147	0.0029	0.0058	0.0058	0.0029	0.0029	0.0058
14	D. devonianum	0.0029	0.0088	0.0029	0.0058	0.0058	0.0177	0.0058	0.0087	0.0088	0.0058	0.0058	0.0029	0.0029
15	D. draconis	0.0029	0.0088	0.0029	0.0058	0.0058	0.0177	0.0058	0.0087	0.0088	0.0058	0.0058	0.0088	0.0029	0.0058
16	D. falconeri	0	0.0058	0	0.0029	0.0029	0.0147	0.0029	0.0058	0.0058	0.0029	0.0029	0.0058	0	0.0029	0.0029
17	D. farmeri	0	0.0058	0	0.0029	0.0029	0.0147	0.0029	0.0058	0.0058	0.0029	0.0029	0.0058	0	0.0029	0.0029	0
18	D. fimbriatum	0.0058	0.0117	0.0058	0.0087	0.0088	0.0206	0.0088	0.0058	0.0117	0.0029	0.0087	0.0117	0.0058	0.0088	0.0088	0.0058	0.0058
19	D. haemoglossum	0.0058	0.0117	0.0058	0.0088	0.0088	0.0207	0.0088	0.0117	0.0117	0.0088	0.0088	0.0117	0.0058	0.0088	0.0088	0.0058	0.0058	0.0117
20	D. herbaceum	0.0058	0.0117	0.0058	0.0087	0.0088	0.0206	0.0088	0.0117	0.0117	0.0087	0.0087	0.0117	0.0058	0.0088	0.0088	0.0058	0.0058	0.0117	0.0117
21	D. heterocarpum	0	0.0058	0	0.0029	0.0029	0.0147	0.0029	0.0058	0.0058	0.0029	0.0029	0.0058	0	0.0029	0.0029	0	0	0.0058	0.0058	0.0058
22	D. infundibulum	0.0029	0.0088	0.0029	0.0058	0.0058	0.0177	0.0058	0.0087	0.0088	0.0058	0.0058	0.0088	0.0029	0.0058	0.0058	0.0029	0.0029	0.0088	0.0088	0.0088	0.0029
23	D. jenkinsii	0.0029	0.0088	0.0029	0.0058	0.0058	0.0177	0.0058	0.0087	0.0088	0.0058	0.0058	0.0088	0.0029	0.0058	0.0058	0.0029	0.0029	0.0088	0.0088	0.0088	0.0029	0.0058
24	D. lindleyi	0	0.0058	0	0.0029	0.0029	0.0147	0.0029	0.0058	0.0058	0.0029	0.0029	0.0058	0	0.0029	0.0029	0	0	0.0058	0.0058	0.0058	0	0.0029	0.0029
25	D. macrostachyum	0.0029	0.0087	0.0029	0	0.0058	0.0176	0.0058	0.0088	0.0087	0.0058	0.0058	0.0087	0.0029	0.0058	0.0058	0.0029	0.0029	0.0087	0.0088	0.0087	0.0029	0.0058	0.0058	0.0029
26	D. microbulbon	0.0117	0.0176	0.0117	0.0147	0.0146	0.0266	0.0146	0.0146	0.0176	0.0147	0.0147	0.0176	0.0117	0.0146	0.0146	0.0117	0.0117	0.0176	0.0176	0.0176	0.0117	0.0146	0.0146	0.0117	0.0147
27	D. moschatum	0.0029	0.0087	0.0029	0.0058	0.0058	0.0176	0.0058	0.0029	0.0087	0	0.0058	0.0087	0.0029	0.0058	0.0058	0.0029	0.0029	0.0029	0.0088	0.0087	0.0029	0.0058	0.0058	0.0029	0.0058	0.0147
28	D. nobile	0.0029	0.0087	0.0029	0.0058	0.0058	0.0176	0.0058	0.0088	0.0087	0.0058	0.0029	0.0087	0.0029	0.0058	0.0058	0.0029	0.0029	0.0087	0.0088	0.0087	0.0029	0.0058	0.0058	0.0029	0.0058	0.0147	0.0058
29	D. nutantiflorum	0	0.0058	0	0.0029	0.0029	0.0147	0.0029	0.0058	0.0058	0.0029	0.0029	0.0058	0	0.0029	0.0029	0	0	0.0058	0.0058	0.0058	0	0.0029	0.0029	0	0.0029	0.0117	0.0029	0.0029
30	D. ochreatum	0.0058	0.0117	0.0058	0.0088	0.0088	0.0147	0.0088	0.0117	0.0117	0.0088	0.0088	0.0117	0.0058	0.0088	0.0088	0.0058	0.0058	0.0117	0.0117	0.0117	0.0058	0.0088	0.0088	0.0058	0.0088	0.0176	0.0088	0.0088	0.0058
31	D. ovatum	0.0176	0.0236	0.0176	0.0206	0.0206	0.0029	0.0206	0.0236	0.0177	0.0206	0.0206	0.0236	0.0176	0.0206	0.0206	0.0176	0.0176	0.0236	0.0236	0.0236	0.0176	0.0206	0.0206	0.0176	0.0206	0.0296	0.0206	0.0206	0.0176	0.0176
32	D. parishii	0	0.0058	0	0.0029	0.0029	0.0147	0.0029	0.0058	0.0058	0.0029	0.0029	0.0058	0	0.0029	0.0029	0	0	0.0058	0.0058	0.0058	0	0.0029	0.0029	0	0.0029	0.0117	0.0029	0.0029	0	0.0058	0.0176
33	D. peguanum	0.0087	0.0146	0.0087	0.0117	0.0117	0.0176	0.0117	0.0146	0.0146	0.0117	0.0117	0.0146	0.0087	0.0117	0.0117	0.0087	0.0087	0.0146	0.0146	0.0146	0.0087	0.0117	0.0117	0.0087	0.0117	0.0206	0.0117	0.0117	0.0087	0.0087	0.0206	0.0087
34	D. primulinum	0.0029	0.0088	0.0029	0.0058	0.0058	0.0177	0.0058	0.0087	0.0088	0.0058	0.0029	0.0088	0.0029	0.0058	0.0058	0.0029	0.0029	0.0088	0.0088	0.0088	0.0029	0.0058	0.0058	0.0029	0.0058	0.0146	0.0058	0.0029	0.0029	0.0088	0.0206	0.0029	0.0117
35	D. thyrsiflorum	0	0.0058	0	0.0029	0.0029	0.0147	0.0029	0.0058	0.0058	0.0029	0.0029	0.0058	0	0.0029	0.0029	0	0	0.0058	0.0058	0.0058	0	0.0029	0.0029	0	0.0029	0.0117	0.0029	0.0029	0	0.0058	0.0176	0	0.0087	0.0029
36	D. wardianum	0.0058	0	0.0058	0.0087	0.0088	0.0206	0.0029	0.0117	0.0117	0.0087	0.0087	0.0117	0.0058	0.0088	0.0088	0.0058	0.0058	0.0117	0.0117	0.0117	0.0058	0.0088	0.0088	0.0058	0.0087	0.0176	0.0087	0.0087	0.0058	0.0117	0.0236	0.0058	0.0146	0.0088	0.0058
			Colour of the cell indicates that the species pair has the lowest K2P distance within the matrix
			Colour of the cell indicates that the species pair has the highest K2P distance within the matrix

## Sheet: (e)
	Additional file 2(e): Pairwise K2P distances among 36 species of Dendrobium based on rpoC1.
		1	2	3	4	5	6	7	8	9	10	11	12	13	14	15	16	17	18	19	20	21	22	23	24	25	26	27	28	29	30	31	32	33	34	35	36
1	D. aduncum
2	D. amoenum	0
3	D. anceps	0	0
4	D. aphyllum	0.0024	0.0024	0.0024
5	D. aqueum	0	0	0	0.0024
6	D. barbatulum	0.0048	0.0048	0.0048	0.0073	0.0048
7	D. bensoniae	0.0048	0.0048	0.0048	0.0073	0.0048	0.0097
8	D. bicameratum	0	0	0	0.0024	0	0.0048	0.0048
9	D. chrysanthum	0.0024	0.0024	0.0024	0.0048	0.0024	0.0073	0.0073	0.0024
10	D. chrysotoxum	0	0	0	0.0024	0	0.0048	0.0048	0	0.0024
11	D. crepidatum	0.0024	0.0024	0.0024	0.0048	0.0024	0.0073	0.0072	0.0024	0.0048	0.0024
12	D. crumenatum	0.0048	0.0048	0.0048	0.0073	0.0048	0.0097	0.0097	0.0048	0.0073	0.0048	0.0073
13	D. densiflorum	0.0048	0.0048	0.0048	0.0073	0.0048	0.0097	0.0048	0.0048	0.0073	0.0048	0.0072	0.0097
14	D. devonianum	0	0	0	0.0024	0	0.0048	0.0048	0	0.0024	0	0.0024	0.0048	0.0048
15	D. draconis	0	0	0	0.0024	0	0.0048	0.0048	0	0.0024	0	0.0024	0.0048	0.0048	0
16	D. falconeri	0	0	0	0.0024	0	0.0048	0.0048	0	0.0024	0	0.0024	0.0048	0.0048	0	0
17	D. farmeri	0.0048	0.0048	0.0048	0.0073	0.0048	0.0097	0.0097	0.0048	0.0073	0.0048	0.0073	0.0097	0.0048	0.0048	0.0048	0.0048
18	D. fimbriatum	0	0	0	0.0024	0	0.0048	0.0048	0	0.0024	0	0.0024	0.0048	0.0048	0	0	0	0.0048
19	D. haemoglossum	0.0097	0.0097	0.0097	0.0121	0.0097	0.0146	0.0146	0.0097	0.0121	0.0097	0.0121	0.0146	0.0146	0.0097	0.0097	0.0097	0.0146	0.0097
20	D. herbaceum	0.0048	0.0048	0.0048	0.0072	0.0048	0.0097	0.0097	0.0048	0.0072	0.0048	0.0073	0.0097	0.0097	0.0048	0.0048	0.0048	0.0097	0.0048	0.0097
21	D. heterocarpum	0	0	0	0.0024	0	0.0048	0.0048	0	0.0024	0	0.0024	0.0048	0.0048	0	0	0	0.0048	0	0.0097	0.0048
22	D. infundibulum	0	0	0	0.0024	0	0.0048	0.0048	0	0.0024	0	0.0024	0.0048	0.0048	0	0	0	0.0048	0	0.0097	0.0048	0
23	D. jenkinsii	0	0	0	0.0024	0	0.0048	0.0048	0	0.0024	0	0.0024	0.0048	0.0048	0	0	0	0.0048	0	0.0097	0.0048	0	0
24	D. lindleyi	0	0	0	0.0024	0	0.0048	0.0048	0	0.0024	0	0.0024	0.0048	0.0048	0	0	0	0.0048	0	0.0097	0.0048	0	0	0
25	D. macrostachyum	0.0024	0.0024	0.0024	0	0.0024	0.0073	0.0073	0.0024	0.0048	0.0024	0.0048	0.0073	0.0073	0.0024	0.0024	0.0024	0.0073	0.0024	0.0121	0.0072	0.0024	0.0024	0.0024	0.0024
26	D. microbulbon	0.0073	0.0073	0.0073	0.0097	0.0073	0.0121	0.0121	0.0073	0.0097	0.0073	0.0097	0.0121	0.0121	0.0073	0.0073	0.0073	0.0121	0.0073	0.0171	0.0121	0.0073	0.0073	0.0073	0.0073	0.0097
27	D. moschatum	0	0	0	0.0024	0	0.0048	0.0048	0	0.0024	0	0.0024	0.0048	0.0048	0	0	0	0.0048	0	0.0097	0.0048	0	0	0	0	0.0024	0.0073
28	D. nobile	0	0	0	0.0024	0	0.0048	0.0048	0	0.0024	0	0.0024	0.0048	0.0048	0	0	0	0.0048	0	0.0097	0.0048	0	0	0	0	0.0024	0.0073	0
29	D. nutantiflorum	0.0024	0.0024	0.0024	0.0048	0.0024	0.0073	0.0073	0.0024	0.0048	0.0024	0.0048	0.0073	0.0073	0.0024	0.0024	0.0024	0.0073	0.0024	0.0121	0.0072	0.0024	0.0024	0.0024	0.0024	0.0048	0.0097	0.0024	0.0024
30	D. ochreatum	0.0024	0.0024	0.0024	0.0048	0.0024	0.0073	0.0073	0.0024	0.0048	0.0024	0.0048	0.0073	0.0073	0.0024	0.0024	0.0024	0.0073	0.0024	0.0121	0.0072	0.0024	0.0024	0.0024	0.0024	0.0048	0.0097	0.0024	0.0024	0.0048
31	D. ovatum	0.0048	0.0048	0.0048	0.0073	0.0048	0	0.0097	0.0048	0.0073	0.0048	0.0073	0.0097	0.0097	0.0048	0.0048	0.0048	0.0097	0.0048	0.0146	0.0097	0.0048	0.0048	0.0048	0.0048	0.0073	0.0121	0.0048	0.0048	0.0073	0.0073
32	D. parishii	0	0	0	0.0024	0	0.0048	0.0048	0	0.0024	0	0.0024	0.0048	0.0048	0	0	0	0.0048	0	0.0097	0.0048	0	0	0	0	0.0024	0.0073	0	0	0.0024	0.0024	0.0048
33	D. peguanum	0.0048	0.0048	0.0048	0.0073	0.0048	0.0097	0.0048	0.0048	0.0073	0.0048	0.0072	0.0097	0.0048	0.0048	0.0048	0.0048	0.0097	0.0048	0.0146	0.0097	0.0048	0.0048	0.0048	0.0048	0.0073	0.0121	0.0048	0.0048	0.0073	0.0073	0.0097	0.0048
34	D. primulinum	0.0024	0.0024	0.0024	0	0.0024	0.0073	0.0073	0.0024	0.0048	0.0024	0.0048	0.0073	0.0073	0.0024	0.0024	0.0024	0.0073	0.0024	0.0121	0.0072	0.0024	0.0024	0.0024	0.0024	0	0.0097	0.0024	0.0024	0.0048	0.0048	0.0073	0.0024	0.0073
35	D. thyrsiflorum	0.0024	0.0024	0.0024	0.0048	0.0024	0.0073	0.0073	0.0024	0.0048	0.0024	0.0048	0.0073	0.0024	0.0024	0.0024	0.0024	0.0024	0.0024	0.0121	0.0072	0.0024	0.0024	0.0024	0.0024	0.0048	0.0097	0.0024	0.0024	0.0048	0.0048	0.0073	0.0024	0.0073	0.0048
36	D. wardianum	0.0024	0.0024	0.0024	0.0048	0.0024	0.0073	0.0073	0.0024	0.0048	0.0024	0.0048	0.0073	0.0073	0.0024	0.0024	0.0024	0.0073	0.0024	0.0121	0.0072	0.0024	0.0024	0.0024	0.0024	0.0048	0.0097	0.0024	0.0024	0.0048	0.0048	0.0073	0.0024	0.0073	0.0048	0.0048
			Colour of the cell indicates that the species pair has the lowest K2P distance within the matrix
			Colour of the cell indicates that the species pair has the highest K2P distance within the matrix

## Sheet: (f)
	Additional file 2(f): Pairwise K2P distances among 129 species of Dendrobium based on ITS.
		1	2	3	4	5	6	7	8	9	10	11	12	13	14	15	16	17	18	19	20	21	22	23	24	25	26	27	28	29	30	31	32	33	34	35	36	37	38	39	40	41	42	43	44	45	46	47	48
1	D. acinaciforme
2	D. aemulum	0.251
3	D. albosanguineum	0.2481	0.2457
4	D. amethystoglossum	0.2471	0.251	0.2346
5	D. aurantiacum	0.2237	0.1844	0.2092	0.1923
6	D. bifalce	0.2353	0.1092	0.2428	0.2131	0.2234
7	D. bracteosum	0.1919	0.2641	0.2267	0.2255	0.2258	0.2669
8	D. brymerianum	0.2059	0.2033	0.194	0.1746	0.1051	0.1967	0.2064
9	D. callitrophilum	0.259	0.0219	0.252	0.2589	0.1933	0.1418	0.2789	0.2195
10	D. camptocentrum	0.2576	0.2326	0.2423	0.1245	0.2058	0.2235	0.2192	0.1799	0.2465
11	D. canaliculatum	0.252	0.101	0.2692	0.2695	0.2434	0.0893	0.2903	0.2197	0.1419	0.2521
12	D. capituliflorum	0.2215	0.2762	0.2539	0.2189	0.2332	0.2893	0.1467	0.2339	0.2858	0.2491	0.308
13	D. cariniferum	0.2599	0.2679	0.2736	0.2587	0.2054	0.257	0.2655	0.184	0.2899	0.256	0.2902	0.2878
14	D. carrii	0.2607	0.0697	0.2621	0.2615	0.2126	0.1285	0.2828	0.2207	0.0896	0.2577	0.12	0.3	0.2786
15	D. chameleon	0.1687	0.233	0.2075	0.1937	0.1667	0.2636	0.1021	0.1704	0.2331	0.1946	0.289	0.1105	0.2439	0.2573
16	D. clavatum	0.2425	0.2151	0.237	0.2023	0.1277	0.2543	0.239	0.1186	0.2254	0.2186	0.2649	0.2439	0.2168	0.2479	0.1725
17	D. confusum	0.042	0.2393	0.2288	0.2303	0.2073	0.2196	0.1736	0.1966	0.2469	0.229	0.2535	0.203	0.256	0.2485	0.1573	0.233
18	D. crystallinum	0.2196	0.2024	0.2159	0.1999	0.139	0.2024	0.2247	0.1218	0.225	0.2056	0.2267	0.2552	0.1492	0.2217	0.1897	0.1472	0.2142
19	D. cyanocentrum	0.1906	0.3054	0.2493	0.2142	0.2432	0.2962	0.153	0.2073	0.3157	0.2466	0.3333	0.1555	0.2831	0.3225	0.122	0.2563	0.1841	0.2393
20	D. dixanthum	0.2036	0.168	0.1865	0.2015	0.1156	0.1699	0.2194	0.1063	0.1813	0.2049	0.2022	0.236	0.1962	0.1889	0.1828	0.137	0.1964	0.1307	0.2227
21	D. ellipsophyllum	0.2087	0.1775	0.2096	0.176	0.1683	0.1804	0.2148	0.1635	0.197	0.1914	0.2006	0.2237	0.2296	0.2049	0.1775	0.187	0.195	0.1532	0.2094	0.1489
22	D. epidendropsis	0.2835	0.2813	0.2501	0.2563	0.2072	0.2825	0.2741	0.1916	0.2986	0.2796	0.3116	0.2846	0.1635	0.3123	0.2546	0.2055	0.272	0.1719	0.2776	0.2017	0.2347
23	D. equitans	0.1347	0.272	0.29	0.2505	0.1911	0.3029	0.2314	0.2569	0.2647	0.2729	0.3266	0.2316	0.323	0.3017	0.176	0.2361	0.1179	0.2582	0.2358	0.2407	0.25	0.32
24	D. erosum	0.271	0.2739	0.2944	0.2845	0.2414	0.2611	0.2719	0.2127	0.3011	0.2787	0.2968	0.3016	0.1608	0.2918	0.2592	0.2244	0.2694	0.1727	0.2899	0.2125	0.2403	0.1897	0.3348
25	D. exile	0.1245	0.2836	0.2569	0.2399	0.2352	0.2473	0.1955	0.2106	0.2896	0.2525	0.2718	0.2257	0.2611	0.2842	0.1853	0.2443	0.1001	0.2164	0.2148	0.2279	0.2374	0.281	0.1645	0.2862
26	D. fairchildae	0.1998	0.2735	0.2347	0.2101	0.2211	0.2564	0.1271	0.2064	0.288	0.2305	0.2973	0.1435	0.2698	0.2872	0.0836	0.2322	0.1825	0.218	0.1458	0.2128	0.1957	0.2694	0.2313	0.2762	0.2036
27	D. findleyanum	0.253	0.2285	0.2492	0.2303	0.1972	0.2586	0.2414	0.1696	0.249	0.2352	0.2624	0.2726	0.1578	0.2553	0.2338	0.1937	0.251	0.1201	0.2757	0.1818	0.1959	0.1826	0.3059	0.1814	0.2606	0.262
28	D. finniganense	0.2217	0.0545	0.2276	0.2286	0.1787	0.0821	0.2474	0.1798	0.061	0.2191	0.0745	0.2668	0.2461	0.0575	0.2345	0.1966	0.2111	0.1875	0.2903	0.1546	0.1712	0.2634	0.2784	0.2592	0.2483	0.2617	0.2186
29	D. formosum	0.1923	0.1597	0.1852	0.1535	0.1371	0.156	0.1848	0.1236	0.1663	0.1644	0.1882	0.1997	0.2149	0.1841	0.1434	0.1528	0.1759	0.1433	0.1879	0.1214	0.1075	0.2058	0.2232	0.2322	0.2055	0.1703	0.1873	0.1407
30	D. fulgidum	0.1914	0.2735	0.2371	0.2181	0.2233	0.2596	0.0808	0.2019	0.2881	0.2211	0.2922	0.1266	0.265	0.2898	0.0925	0.2496	0.1743	0.2312	0.1193	0.2215	0.2103	0.2663	0.2251	0.2783	0.1851	0.1096	0.2597	0.2569	0.1869
31	D. funiushanense	0.2443	0.2315	0.2448	0.2235	0.1867	0.2384	0.2517	0.1616	0.2554	0.2292	0.2539	0.2716	0.15	0.252	0.2216	0.1706	0.2471	0.1069	0.2477	0.1674	0.1872	0.1623	0.301	0.1715	0.2519	0.2705	0.0718	0.2156	0.1811	0.2488
32	D. furcatopedicellatum	0.252	0.0956	0.254	0.251	0.2191	0.0855	0.2767	0.2107	0.1118	0.2601	0.0943	0.2942	0.2575	0.0962	0.2522	0.2297	0.2488	0.2248	0.3017	0.2009	0.2184	0.2931	0.3026	0.2878	0.2668	0.2762	0.245	0.0784	0.1836	0.2823	0.2415
33	D. gibsonii	0.2055	0.2025	0.2142	0.202	0.1603	0.199	0.2151	0.1233	0.2145	0.2074	0.2285	0.2428	0.2103	0.2181	0.1887	0.1507	0.2002	0.1531	0.2162	0.1289	0.1476	0.2035	0.2546	0.2149	0.2199	0.2129	0.1952	0.175	0.1153	0.2266	0.1804	0.2057
34	D. goldfinchii	0.0857	0.2444	0.2426	0.2216	0.2155	0.2393	0.192	0.1944	0.2563	0.2289	0.2769	0.2072	0.2635	0.2714	0.1687	0.249	0.07	0.2238	0.2026	0.1899	0.2089	0.2754	0.1117	0.2771	0.1157	0.1981	0.2662	0.2345	0.1793	0.1865	0.2549	0.2668	0.2028
35	D. goldschmidtianum	0.1842	0.2444	0.2156	0.2029	0.2075	0.2372	0.1213	0.1825	0.258	0.2082	0.2738	0.1262	0.2573	0.2619	0.0372	0.2206	0.1756	0.1978	0.1283	0.1867	0.1867	0.2538	0.22	0.2682	0.2011	0.1023	0.24	0.2349	0.1485	0.1058	0.2231	0.2554	0.1989	0.1813
36	D. govidjoae	0.3616	0.2822	0.3229	0.3126	0.2907	0.2728	0.348	0.3041	0.2974	0.3158	0.2973	0.3624	0.3694	0.2691	0.3258	0.3239	0.3424	0.3408	0.3892	0.3234	0.304	0.3832	0.3719	0.4014	0.3623	0.3565	0.3537	0.2735	0.2847	0.3632	0.3594	0.2848	0.3144	0.3403	0.3262
37	D. gracilicaule	0.2301	0.0586	0.2356	0.2307	0.1833	0.1083	0.2425	0.1877	0.0664	0.2213	0.1005	0.2615	0.2476	0.0538	0.2261	0.2187	0.2136	0.1932	0.2844	0.1577	0.1701	0.2721	0.2699	0.2583	0.2548	0.257	0.2245	0.0202	0.1442	0.2518	0.2214	0.0816	0.1788	0.2304	0.2286	0.2692
38	D. hancockii	0.2062	0.1673	0.1815	0.1779	0.0982	0.2052	0.1875	0.1032	0.1754	0.1765	0.2356	0.2133	0.1805	0.1947	0.1424	0.1198	0.1866	0.1277	0.2075	0.0973	0.1416	0.1836	0.1887	0.2068	0.2173	0.1978	0.164	0.1626	0.1134	0.2018	0.1622	0.2153	0.1232	0.1883	0.1749	0.305	0.1628
39	D. harveyanum	0.2112	0.2035	0.2053	0.2001	0.1428	0.2011	0.2114	0.1068	0.2177	0.2058	0.2121	0.2389	0.1929	0.2208	0.1833	0.1453	0.2055	0.1507	0.2386	0.1158	0.1657	0.1938	0.2574	0.222	0.2117	0.2111	0.178	0.1795	0.1353	0.2243	0.174	0.2196	0.137	0.2099	0.1958	0.3189	0.1855	0.1067
40	D. henryi	0.219	0.2235	0.236	0.2012	0.164	0.2322	0.2152	0.1439	0.2402	0.2087	0.2556	0.2497	0.1426	0.2549	0.1973	0.1655	0.2221	0.1018	0.2363	0.1596	0.1923	0.1669	0.2739	0.1659	0.2245	0.2286	0.0912	0.2139	0.1543	0.2238	0.0895	0.2444	0.1684	0.2294	0.2031	0.351	0.2175	0.1346	0.152
41	D. huoshanense	0.2908	0.2915	0.3181	0.2882	0.2277	0.3438	0.308	0.2418	0.3116	0.2848	0.3709	0.3287	0.2178	0.3485	0.2416	0.2226	0.2911	0.1789	0.3161	0.2488	0.2658	0.2411	0.2724	0.2303	0.3105	0.3101	0.1476	0.2878	0.2553	0.3094	0.1146	0.318	0.2543	0.3189	0.2964	0.3967	0.3108	0.2166	0.2571	0.157
42	D. indivisum	0.0519	0.2458	0.2534	0.2252	0.2131	0.2214	0.1814	0.2068	0.2534	0.235	0.2577	0.2006	0.2669	0.2598	0.1534	0.237	0.0291	0.2245	0.1799	0.1979	0.1921	0.2833	0.125	0.2734	0.1164	0.1921	0.2669	0.2282	0.1772	0.18	0.2537	0.2581	0.2082	0.0802	0.1717	0.3417	0.2305	0.1964	0.2137	0.2282	0.3023
43	D. inflatum	0.2265	0.2421	0.2398	0.1147	0.1962	0.2215	0.2169	0.1789	0.2543	0.1167	0.2767	0.233	0.2615	0.256	0.186	0.2104	0.2049	0.1959	0.2129	0.1973	0.1782	0.2633	0.2399	0.2546	0.2494	0.2063	0.2215	0.2192	0.1499	0.2061	0.224	0.2578	0.1995	0.211	0.193	0.3236	0.2214	0.1735	0.2019	0.1953	0.2797	0.2084
44	D. ionopus	0.2356	0.2101	0.2212	0.0837	0.179	0.1952	0.2014	0.1577	0.2262	0.0625	0.239	0.2148	0.2338	0.2304	0.1672	0.1913	0.2115	0.1807	0.2124	0.1797	0.1521	0.2473	0.2537	0.2559	0.2331	0.1976	0.2141	0.2013	0.1442	0.2011	0.2037	0.2387	0.1804	0.2176	0.1761	0.3181	0.2014	0.1494	0.1808	0.1904	0.2676	0.2108	0.0869
45	D. jonesii	0.225	0.0605	0.2216	0.2213	0.1705	0.1147	0.246	0.1788	0.0673	0.2165	0.1095	0.2603	0.245	0.0548	0.2197	0.2053	0.2087	0.1932	0.2854	0.1515	0.1675	0.2674	0.2679	0.2603	0.2517	0.2534	0.2198	0.0186	0.1437	0.2553	0.2212	0.0852	0.1743	0.2293	0.2209	0.2623	0.0228	0.1575	0.1789	0.2173	0.3208	0.2232	0.21	0.1948
46	D. junceum	0.092	0.2516	0.2598	0.2297	0.2142	0.2291	0.1819	0.217	0.2593	0.2433	0.261	0.2071	0.2825	0.27	0.1671	0.2536	0.0728	0.2174	0.2027	0.2036	0.208	0.2824	0.0951	0.2911	0.1182	0.1969	0.2856	0.2335	0.1909	0.1826	0.2668	0.2642	0.219	0.0585	0.1816	0.3529	0.2295	0.2017	0.2195	0.2482	0.3344	0.0745	0.2188	0.2233	0.2262
47	D. kingianum	0.2286	0.0604	0.2461	0.2378	0.1859	0.1167	0.2516	0.1945	0.0701	0.235	0.1255	0.2732	0.2575	0.0594	0.2326	0.228	0.2138	0.2	0.2968	0.158	0.1844	0.2827	0.2769	0.2683	0.26	0.2663	0.2412	0.0347	0.1579	0.2634	0.2335	0.0928	0.1922	0.2347	0.2373	0.2864	0.0301	0.1688	0.1967	0.2295	0.3257	0.2307	0.2352	0.2083	0.0342	0.236
48	D. lancifolium	0.1603	0.2229	0.1995	0.1957	0.1777	0.2232	0.1053	0.1625	0.2366	0.2045	0.2546	0.1157	0.2359	0.2386	0.0702	0.2066	0.1436	0.1818	0.1123	0.1584	0.1757	0.253	0.2041	0.251	0.1771	0.1028	0.2304	0.2099	0.1414	0.0887	0.2221	0.2385	0.1744	0.1584	0.0869	0.3308	0.2077	0.156	0.1816	0.1915	0.2839	0.1454	0.1755	0.1828	0.2028	0.1569	0.2144
49	D. lawesii	0.194	0.2778	0.232	0.2264	0.2315	0.2799	0.0946	0.2008	0.2828	0.2245	0.2991	0.1229	0.2786	0.3014	0.0936	0.2379	0.1784	0.2395	0.1322	0.2166	0.2222	0.2833	0.235	0.2949	0.1819	0.1221	0.2732	0.2658	0.1836	0.0694	0.2621	0.3002	0.2211	0.1865	0.1145	0.3838	0.2674	0.1965	0.2206	0.2318	0.3169	0.1842	0.2158	0.2024	0.264	0.1895	0.2773	0.0847
50	D. leonis	0.0654	0.2386	0.2418	0.2295	0.2085	0.2232	0.1852	0.2066	0.2402	0.2343	0.2548	0.2121	0.2622	0.2502	0.1739	0.2341	0.0433	0.2195	0.1953	0.1935	0.1958	0.2692	0.1302	0.2733	0.1182	0.2097	0.2639	0.2146	0.1869	0.1893	0.2504	0.2529	0.2037	0.092	0.1926	0.339	0.2189	0.182	0.2069	0.2278	0.3017	0.0496	0.2042	0.2079	0.2121	0.0827	0.2172	0.16
51	D. leptocladum	0.2237	0.2051	0.2412	0.2283	0.1407	0.2512	0.2339	0.159	0.2089	0.236	0.2664	0.2663	0.1799	0.2293	0.1727	0.1678	0.2254	0.1253	0.2663	0.1708	0.2119	0.2032	0.2125	0.1919	0.2356	0.2527	0.1038	0.2047	0.169	0.2422	0.0964	0.2447	0.182	0.2386	0.2258	0.3582	0.2094	0.1285	0.1637	0.1	0.1568	0.2421	0.2199	0.209	0.2116	0.2526	0.2161	0.2104
52	D. lituiflorum	0.2414	0.2151	0.222	0.2152	0.1679	0.2246	0.2332	0.1417	0.2385	0.2347	0.2282	0.2638	0.1426	0.2464	0.2059	0.1706	0.2375	0.0851	0.2461	0.157	0.1914	0.1812	0.2866	0.1861	0.2375	0.2352	0.1383	0.2037	0.1644	0.2444	0.1287	0.2421	0.1721	0.2409	0.2161	0.3586	0.2095	0.1425	0.1493	0.1146	0.1989	0.253	0.2242	0.2087	0.2094	0.2553	0.2144	0.2065
53	D. loddigesii	0.2445	0.212	0.2232	0.2267	0.1605	0.2639	0.209	0.1522	0.2232	0.2174	0.2684	0.2206	0.2285	0.2451	0.163	0.1464	0.2185	0.1774	0.2272	0.1774	0.2015	0.226	0.2237	0.2021	0.25	0.2176	0.1923	0.2094	0.1738	0.211	0.1756	0.26	0.1832	0.227	0.1999	0.3544	0.2089	0.1405	0.1914	0.1748	0.2219	0.2243	0.2142	0.2012	0.2089	0.2367	0.2255	0.1967
54	D. lohohense	0.2188	0.2172	0.1931	0.1964	0.1264	0.2015	0.2278	0.1114	0.2337	0.2107	0.2286	0.2423	0.1873	0.2305	0.2077	0.1448	0.2087	0.1534	0.2266	0.1088	0.1702	0.1553	0.2614	0.2208	0.232	0.2254	0.177	0.1952	0.138	0.2277	0.1545	0.2156	0.1474	0.2157	0.2071	0.3117	0.1987	0.1243	0.1317	0.1506	0.2481	0.2145	0.1987	0.1813	0.1919	0.2185	0.208	0.1866
55	D. macrophyllum	0.2363	0.0936	0.2561	0.2324	0.2037	0.0651	0.2604	0.1984	0.1093	0.2406	0.0868	0.2754	0.2658	0.0979	0.2312	0.2081	0.2297	0.2125	0.2893	0.1776	0.1917	0.291	0.2916	0.274	0.2534	0.2623	0.2594	0.0766	0.1671	0.2511	0.2393	0.0816	0.2075	0.2498	0.2362	0.2745	0.0687	0.1831	0.2114	0.2336	0.3172	0.2384	0.2341	0.2141	0.0803	0.2417	0.0892	0.2178
56	D. minutiflorum	0.273	0.3017	0.2866	0.2747	0.2941	0.313	0.2879	0.2685	0.31	0.2768	0.3178	0.2869	0.3391	0.3147	0.2681	0.2942	0.2637	0.2834	0.3085	0.299	0.2867	0.3451	0.3177	0.3545	0.2769	0.2943	0.304	0.2822	0.2527	0.2854	0.3011	0.3045	0.2664	0.2681	0.2834	0.3824	0.2892	0.2745	0.2775	0.2618	0.3538	0.2729	0.2681	0.2754	0.2758	0.2801	0.2995	0.2667
57	D. miyakei	0.1842	0.2354	0.2156	0.2029	0.1716	0.2714	0.1213	0.1825	0.2364	0.2082	0.2994	0.1262	0.2573	0.2607	0.0372	0.1957	0.1756	0.1978	0.1283	0.1867	0.1867	0.2538	0.1826	0.2682	0.2011	0.1023	0.24	0.2349	0.1485	0.1058	0.2231	0.2554	0.1989	0.1813	0	0.3262	0.2297	0.1417	0.1958	0.2031	0.2519	0.1717	0.193	0.1761	0.2234	0.1816	0.2383	0.0869
58	D. mohlianum	0.1998	0.2662	0.2258	0.2125	0.2235	0.2652	0.0987	0.2022	0.2733	0.2195	0.2903	0.1159	0.2819	0.2891	0.0941	0.2318	0.1864	0.2315	0.1289	0.2216	0.219	0.2815	0.2318	0.2957	0.1915	0.117	0.2621	0.2564	0.1769	0.0702	0.2583	0.2871	0.2289	0.1927	0.1148	0.3768	0.2584	0.1956	0.2177	0.2329	0.3098	0.1903	0.2154	0.1996	0.2548	0.1954	0.2677	0.0836
59	D. monophyllum	0.2488	0.0654	0.2452	0.2465	0.1832	0.1075	0.2719	0.2044	0.0776	0.2405	0.0996	0.2872	0.2639	0.0413	0.2415	0.2214	0.2307	0.2145	0.313	0.1759	0.1984	0.2936	0.2779	0.2838	0.271	0.2765	0.25	0.0492	0.1717	0.2787	0.2442	0.0888	0.2108	0.2499	0.2475	0.2803	0.0506	0.1734	0.2005	0.2447	0.3166	0.2417	0.2433	0.216	0.049	0.2467	0.0617	0.2287
60	D. moorei	0.2349	0.0654	0.2289	0.2381	0.1937	0.1051	0.2571	0.181	0.0765	0.2306	0.1037	0.2816	0.2498	0.0661	0.2448	0.2373	0.2221	0.1863	0.3016	0.1592	0.1766	0.2697	0.2981	0.2582	0.2617	0.2724	0.2242	0.0257	0.1537	0.2693	0.2166	0.0825	0.1806	0.2397	0.2422	0.2793	0.0293	0.1771	0.1872	0.2149	0.3329	0.2355	0.2307	0.2077	0.0307	0.2452	0.0182	0.2184
61	D. morrisonii	0.19	0.2851	0.243	0.2297	0.233	0.2787	0.1274	0.2047	0.2947	0.2529	0.3099	0.1325	0.2675	0.2852	0.1	0.26	0.1728	0.2412	0.1348	0.229	0.2257	0.2868	0.2215	0.2958	0.1874	0.121	0.2724	0.2615	0.1951	0.1047	0.2638	0.2967	0.2338	0.1847	0.1208	0.3768	0.261	0.2089	0.2407	0.2334	0.3145	0.1806	0.2265	0.2237	0.2646	0.183	0.2734	0.0963
62	D. nindii	0.2632	0.1021	0.2556	0.2499	0.2169	0.0821	0.2854	0.2235	0.1195	0.2469	0.0678	0.3023	0.2842	0.1025	0.2589	0.2302	0.2484	0.2258	0.32	0.2018	0.2091	0.3028	0.2952	0.2982	0.2685	0.2842	0.272	0.0883	0.1799	0.2867	0.2585	0.0815	0.2209	0.2648	0.2638	0.2817	0.0817	0.2089	0.2252	0.2615	0.3354	0.2549	0.2522	0.2248	0.0919	0.2558	0.1028	0.2425
63	D. nothofagicola	0.1836	0.2773	0.2331	0.2187	0.2175	0.2703	0.0813	0.1833	0.2942	0.2218	0.3013	0.1368	0.2659	0.2934	0.0894	0.2416	0.1653	0.2275	0.1334	0.2069	0.1967	0.272	0.222	0.2769	0.1862	0.1269	0.2604	0.2603	0.1739	0.0739	0.2518	0.2879	0.2132	0.173	0.1064	0.362	0.2532	0.1881	0.2162	0.2267	0.3204	0.169	0.2067	0.2016	0.2586	0.1815	0.2668	0.0823
64	D. papilio	0.2123	0.2822	0.2597	0.2312	0.242	0.272	0.1464	0.2078	0.2966	0.2613	0.3216	0.1607	0.2785	0.2932	0.0978	0.2448	0.1947	0.2243	0.1633	0.2099	0.2074	0.2753	0.2622	0.2946	0.226	0.0854	0.2645	0.2707	0.1799	0.1335	0.2603	0.296	0.212	0.2125	0.113	0.3804	0.2682	0.2054	0.2284	0.2257	0.304	0.202	0.2163	0.2226	0.2574	0.2155	0.2703	0.1191
65	D. parciflorum	0.2068	0.204	0.1995	0.2041	0.1471	0.2034	0.2051	0.1242	0.2198	0.2023	0.2331	0.2439	0.2173	0.2371	0.188	0.1477	0.206	0.1496	0.2332	0.1183	0.1729	0.2162	0.2577	0.2276	0.2291	0.2164	0.173	0.1952	0.138	0.2294	0.1814	0.2315	0.1351	0.2073	0.1959	0.3353	0.2007	0.0539	0.1378	0.1551	0.2607	0.2164	0.1864	0.1755	0.1876	0.2198	0.208	0.1819
66	D. pendulum	0.2518	0.2394	0.2341	0.2226	0.1815	0.2395	0.2274	0.1469	0.2585	0.2147	0.2546	0.2796	0.1462	0.2614	0.2074	0.1758	0.2411	0.0919	0.2469	0.1723	0.1943	0.193	0.298	0.1877	0.2391	0.232	0.1494	0.2141	0.1758	0.2455	0.1279	0.2488	0.1755	0.2442	0.2222	0.3603	0.2201	0.1533	0.1728	0.1152	0.2001	0.252	0.2177	0.196	0.2153	0.2658	0.2318	0.2057
67	D. philippinense	0.0956	0.2654	0.2614	0.2307	0.2244	0.2507	0.2068	0.212	0.2776	0.2539	0.2842	0.2159	0.2827	0.2886	0.1814	0.2406	0.0796	0.2349	0.215	0.2114	0.2222	0.2941	0.118	0.2964	0.1186	0.2155	0.2852	0.2514	0.2002	0.2015	0.2692	0.2808	0.2271	0.0404	0.192	0.3455	0.249	0.2049	0.2255	0.25	0.331	0.0796	0.233	0.2288	0.2455	0.0613	0.2534	0.1746
68	D. quadrangulare	0.0994	0.2703	0.2667	0.2398	0.2369	0.2558	0.2004	0.2118	0.2783	0.2517	0.2846	0.2052	0.2919	0.2843	0.1852	0.2618	0.0865	0.2414	0.2066	0.227	0.2264	0.2994	0.1185	0.2934	0.1393	0.2173	0.2821	0.2517	0.2067	0.1969	0.2662	0.2864	0.2295	0.0804	0.1916	0.3506	0.2472	0.2137	0.2347	0.2402	0.3154	0.0951	0.2267	0.229	0.2507	0.0781	0.254	0.1746
69	D. racemosum	0.2502	0.0765	0.2635	0.2567	0.2104	0.13	0.2684	0.2074	0.0839	0.235	0.1133	0.2885	0.2603	0.0818	0.2488	0.2418	0.234	0.2096	0.3128	0.1823	0.2045	0.2825	0.305	0.2733	0.2799	0.2908	0.2351	0.0541	0.1695	0.2828	0.2345	0.1048	0.2061	0.2497	0.2541	0.2984	0.049	0.1958	0.2066	0.2328	0.3278	0.2403	0.247	0.2309	0.058	0.2527	0.0644	0.2345
70	D. rhododioides	0.1904	0.2842	0.2455	0.2095	0.221	0.2681	0.1287	0.1956	0.2988	0.2319	0.2986	0.1205	0.2559	0.2787	0.0922	0.2255	0.1797	0.22	0.1433	0.1999	0.2035	0.2786	0.2285	0.2858	0.1972	0.1205	0.2549	0.2536	0.1661	0.1169	0.2535	0.2729	0.2127	0.1874	0.1111	0.3475	0.2532	0.1955	0.2092	0.2216	0.3219	0.1795	0.1978	0.2118	0.252	0.1918	0.2671	0.0973
71	D. salaccense	0.217	0.2092	0.1814	0.2017	0.1221	0.1978	0.2127	0.1054	0.2252	0.2054	0.2243	0.2378	0.1819	0.2221	0.1976	0.1363	0.2027	0.1447	0.2249	0.1011	0.1694	0.1605	0.2569	0.2191	0.2278	0.2147	0.176	0.1871	0.1372	0.2191	0.1597	0.207	0.1426	0.2074	0.1991	0.3109	0.1909	0.1162	0.1253	0.148	0.2489	0.215	0.1997	0.1828	0.1864	0.2189	0.2	0.1809
72	D. sanguinolentum	0.2506	0.2544	0.2505	0.1214	0.2006	0.2341	0.2211	0.1815	0.267	0.12	0.2827	0.248	0.2763	0.2667	0.192	0.2087	0.2211	0.2048	0.2321	0.2109	0.2049	0.2901	0.2573	0.2704	0.253	0.2166	0.2508	0.23	0.1718	0.227	0.2422	0.2714	0.2045	0.2252	0.2055	0.3582	0.2342	0.1863	0.2155	0.222	0.3098	0.2249	0.057	0.092	0.2184	0.2351	0.2414	0.1934
73	D. schoeninum	0.2558	0.0739	0.2606	0.243	0.1992	0.0968	0.2645	0.2097	0.084	0.238	0.0926	0.2841	0.279	0.0717	0.2566	0.2213	0.2388	0.2107	0.3096	0.1725	0.1975	0.3029	0.3034	0.2752	0.2819	0.277	0.2455	0.0363	0.1624	0.2765	0.245	0.0962	0.2051	0.2651	0.2521	0.2816	0.0372	0.1785	0.2096	0.2385	0.3127	0.2497	0.2404	0.2155	0.0454	0.2598	0.0454	0.235
74	D. secundum	0.2354	0.2226	0.2063	0.0681	0.1748	0.1989	0.2	0.1715	0.228	0.1047	0.2498	0.2075	0.2464	0.2391	0.1684	0.2014	0.2086	0.1738	0.2052	0.1707	0.1654	0.2507	0.2437	0.2668	0.2259	0.1882	0.2135	0.2053	0.1423	0.1922	0.217	0.2453	0.1823	0.2079	0.1675	0.3208	0.2073	0.1489	0.1863	0.1919	0.2812	0.208	0.0994	0.0734	0.1987	0.2156	0.2145	0.1661
75	D. senile	0.2101	0.2053	0.2093	0.189	0.1605	0.1897	0.2255	0.1536	0.222	0.1989	0.2027	0.2371	0.2087	0.2163	0.1928	0.1693	0.2092	0.158	0.2359	0.1472	0.1538	0.2146	0.241	0.2303	0.2211	0.2146	0.1958	0.1839	0.1337	0.2184	0.1938	0.2054	0.1209	0.2204	0.1944	0.3268	0.1793	0.1534	0.1532	0.1795	0.2598	0.2125	0.1941	0.1661	0.1829	0.2298	0.2013	0.1973
76	D. sinuatum	0.3469	0.2572	0.3219	0.3245	0.2955	0.2541	0.3285	0.2973	0.2692	0.2948	0.2763	0.3381	0.3624	0.2637	0.3183	0.3229	0.3317	0.3218	0.3648	0.3129	0.2975	0.3812	0.3554	0.4109	0.3615	0.3508	0.3525	0.2536	0.2716	0.3279	0.3551	0.2621	0.3259	0.3349	0.3194	0.0749	0.2522	0.2971	0.3111	0.3502	0.4065	0.3311	0.3023	0.2973	0.2523	0.3418	0.2637	0.3133
77	D. smillieae	0.1998	0.2769	0.2289	0.2313	0.224	0.2749	0.127	0.1943	0.2923	0.2381	0.2921	0.1492	0.2691	0.2795	0.1067	0.2445	0.1805	0.2214	0.1443	0.2051	0.2091	0.2658	0.2409	0.2828	0.2069	0.1371	0.2591	0.2445	0.1894	0.1169	0.2389	0.2733	0.214	0.1916	0.1223	0.3665	0.2483	0.1965	0.2163	0.2205	0.3095	0.1886	0.2113	0.22	0.2453	0.1967	0.2557	0.09
78	D. somai	0.244	0.0817	0.2705	0.2373	0.1661	0.1182	0.2784	0.2224	0.1023	0.2499	0.1141	0.2883	0.2817	0.1013	0.206	0.2027	0.2391	0.2154	0.3031	0.2093	0.1939	0.3088	0.2342	0.2976	0.2614	0.2682	0.2589	0.0836	0.1822	0.2733	0.2529	0.0567	0.2289	0.2653	0.2483	0.2883	0.0903	0.165	0.2311	0.2565	0.278	0.2433	0.2459	0.2258	0.0917	0.247	0.0984	0.2318
79	D. speciosum	0.2289	0.0642	0.2421	0.2352	0.19	0.0888	0.2531	0.1941	0.0742	0.235	0.0897	0.2742	0.2673	0.0604	0.2383	0.2164	0.2194	0.2002	0.2934	0.1596	0.1763	0.2807	0.2808	0.2686	0.2572	0.258	0.2366	0.0334	0.1561	0.2648	0.2296	0.09	0.1851	0.2389	0.2318	0.2716	0.0263	0.1736	0.1946	0.2296	0.3098	0.2323	0.233	0.2168	0.036	0.2423	0.0361	0.213
80	D. stuartii	0.2546	0.2293	0.2381	0.224	0.169	0.2333	0.2284	0.1344	0.2455	0.2345	0.2531	0.2398	0.1979	0.2484	0.2071	0.1675	0.2354	0.1582	0.2313	0.1673	0.1955	0.203	0.2808	0.2037	0.2504	0.2217	0.1715	0.2211	0.1612	0.2171	0.1591	0.2522	0.1726	0.2334	0.2143	0.3433	0.2231	0.1497	0.1849	0.146	0.2347	0.239	0.2246	0.2162	0.2185	0.2415	0.2304	0.2028
81	D. stuposum	0.2189	0.2143	0.2159	0.2096	0.0727	0.2142	0.2361	0.1221	0.2304	0.2307	0.239	0.2527	0.2071	0.234	0.2089	0.1411	0.2141	0.1592	0.2437	0.1214	0.1907	0.2066	0.2587	0.2525	0.2349	0.2379	0.2034	0.1901	0.149	0.2405	0.1972	0.2238	0.1578	0.2298	0.2146	0.3202	0.2022	0.1196	0.1387	0.1721	0.2745	0.2201	0.2202	0.1955	0.1783	0.2392	0.205	0.1813
82	D. subuliferum	0.2028	0.3139	0.2647	0.2218	0.249	0.3046	0.1621	0.2154	0.3266	0.2545	0.3419	0.1627	0.2871	0.3311	0.1289	0.262	0.1936	0.245	0.0183	0.231	0.2216	0.2865	0.2393	0.2964	0.2164	0.153	0.2866	0.3014	0.1892	0.13	0.2583	0.316	0.2289	0.2017	0.1353	0.3901	0.2952	0.215	0.25	0.249	0.3299	0.1893	0.2227	0.22	0.2962	0.2039	0.3078	0.1229
83	D. sulcatum	0.1604	0.1976	0.1896	0.171	0.1707	0.192	0.1942	0.1521	0.2097	0.1904	0.2092	0.2097	0.2288	0.2134	0.1521	0.1893	0.1701	0.1809	0.1893	0.1539	0.1508	0.2441	0.2169	0.2504	0.194	0.1708	0.2072	0.1689	0.1288	0.1939	0.2097	0.2022	0.1519	0.1799	0.1617	0.296	0.1767	0.1522	0.1643	0.1972	0.263	0.1756	0.1729	0.1606	0.1597	0.192	0.194	0.1506
84	D. terminale	0.0604	0.2629	0.2493	0.2433	0.2119	0.2404	0.201	0.2072	0.2729	0.2588	0.2697	0.2235	0.2654	0.2766	0.1785	0.2393	0.0452	0.2275	0.2035	0.2003	0.1989	0.2793	0.138	0.2789	0.1258	0.1886	0.2634	0.232	0.1941	0.1996	0.2475	0.2744	0.2045	0.0857	0.1965	0.3705	0.2338	0.1968	0.2056	0.2202	0.3058	0.0518	0.2282	0.2255	0.2283	0.0918	0.2386	0.17
85	D. tetragonum	0.2476	0.0883	0.2515	0.2493	0.1983	0.1266	0.2673	0.2115	0.0936	0.247	0.1338	0.2814	0.2792	0.0774	0.2381	0.2431	0.2297	0.2144	0.3045	0.1738	0.1873	0.3051	0.2871	0.2878	0.2727	0.2648	0.2488	0.0606	0.1675	0.2643	0.2532	0.1179	0.2075	0.2537	0.2365	0.2895	0.0483	0.1772	0.2138	0.2491	0.352	0.2424	0.2357	0.2158	0.055	0.2479	0.0639	0.2283
86	D. tortile	0.2319	0.2349	0.2301	0.2233	0.184	0.2396	0.2436	0.1591	0.2561	0.2283	0.25	0.2556	0.1555	0.2573	0.2159	0.1806	0.2324	0.1122	0.256	0.169	0.1932	0.1679	0.2873	0.181	0.2394	0.2506	0.0733	0.2165	0.1849	0.2431	0.0456	0.2424	0.176	0.24	0.2198	0.3377	0.22	0.1638	0.1717	0.0891	0.1198	0.2478	0.2191	0.2052	0.2221	0.2626	0.232	0.21
87	D. tosaense	0.2477	0.2158	0.2501	0.2372	0.1697	0.268	0.2459	0.1673	0.2134	0.238	0.2763	0.2564	0.1445	0.2348	0.1885	0.1728	0.2399	0.1199	0.2606	0.1835	0.1956	0.1665	0.2391	0.1443	0.2553	0.2553	0.0664	0.2156	0.1918	0.2391	0.0646	0.2525	0.1972	0.2514	0.2341	0.3562	0.2063	0.1427	0.1819	0.0949	0.1376	0.2526	0.2263	0.2154	0.2047	0.2678	0.215	0.2203
88	D. trigonopus	0.2087	0.2135	0.2029	0.1938	0.1646	0.2103	0.2243	0.1503	0.2324	0.1995	0.2281	0.2358	0.2146	0.2299	0.1744	0.1771	0.2076	0.1594	0.234	0.1386	0.1556	0.218	0.255	0.2382	0.2219	0.1893	0.2016	0.1903	0.1144	0.2174	0.1953	0.2165	0.1395	0.2204	0.1865	0.3193	0.1963	0.1351	0.1508	0.1787	0.2564	0.2175	0.1913	0.173	0.1849	0.2236	0.2097	0.1789
89	D. truncatum	0.1332	0.2844	0.2621	0.2317	0.2328	0.2446	0.2192	0.2294	0.295	0.267	0.2945	0.2203	0.2956	0.2861	0.1968	0.2675	0.1119	0.2423	0.2233	0.2338	0.2271	0.3026	0.1566	0.3021	0.1642	0.2196	0.2984	0.2606	0.2144	0.2054	0.2748	0.2862	0.2234	0.1073	0.212	0.3728	0.2596	0.2026	0.2417	0.2482	0.33	0.1118	0.2269	0.2315	0.257	0.1099	0.2651	0.1907
90	D. usterioides	0.1068	0.2675	0.257	0.2386	0.231	0.2354	0.2061	0.2254	0.2803	0.2456	0.2844	0.2279	0.2929	0.2891	0.1905	0.267	0.0848	0.2396	0.2188	0.2143	0.2113	0.2996	0.1132	0.3019	0.1356	0.2171	0.2904	0.2514	0.2068	0.2043	0.2739	0.281	0.23	0.0703	0.1997	0.3682	0.2432	0.2098	0.2262	0.2527	0.3318	0.0934	0.236	0.2247	0.2504	0.0565	0.256	0.1859
91	D. victoriae-reginae	0.1948	0.2683	0.2268	0.2142	0.2281	0.2606	0.1322	0.1931	0.2827	0.229	0.2927	0.1371	0.2596	0.287	0.047	0.2312	0.1937	0.2086	0.1317	0.1974	0.2059	0.2514	0.2389	0.2705	0.2096	0.1159	0.2424	0.2537	0.1651	0.1139	0.2346	0.2676	0.2077	0.1959	0.011	0.351	0.251	0.1931	0.2045	0.2141	0.3115	0.1895	0.2127	0.1949	0.2427	0.2001	0.2605	0.0996
92	D. violaceum	0.2417	0.3427	0.2967	0.2421	0.2802	0.3279	0.1893	0.2445	0.3553	0.2701	0.3686	0.1886	0.3044	0.3577	0.1493	0.2942	0.226	0.2762	0.115	0.2677	0.2743	0.3187	0.2816	0.3319	0.2528	0.1728	0.3237	0.337	0.2265	0.1668	0.298	0.3541	0.2545	0.2263	0.1623	0.3794	0.3311	0.2483	0.2726	0.2697	0.3524	0.2188	0.2501	0.2575	0.3306	0.2398	0.341	0.1449
93	D. yeageri	0.1669	0.2378	0.2018	0.1871	0.1903	0.2262	0.1019	0.1608	0.2537	0.1905	0.2625	0.114	0.2404	0.2554	0.0231	0.2031	0.1554	0.182	0.1145	0.173	0.1738	0.2416	0.2069	0.258	0.1795	0.087	0.2258	0.2283	0.1399	0.0958	0.2114	0.2437	0.1809	0.1667	0.0452	0.3376	0.2243	0.1582	0.1777	0.1938	0.2795	0.1554	0.1835	0.1611	0.2188	0.1651	0.2308	0.0684
94	D. aduncum	0.2363	0.2124	0.2438	0.228	0.1973	0.2556	0.2391	0.1574	0.2256	0.2247	0.2654	0.2588	0.1596	0.231	0.2168	0.2036	0.2332	0.1142	0.2516	0.1753	0.1863	0.174	0.291	0.1654	0.2536	0.242	0.0679	0.202	0.1782	0.2392	0.0627	0.2433	0.1846	0.2424	0.225	0.3411	0.2011	0.1635	0.1718	0.089	0.1716	0.246	0.2128	0.2062	0.2008	0.2637	0.212	0.2113
95	D. amoenum	0.2138	0.2041	0.2148	0.2012	0.1563	0.2192	0.2099	0.1452	0.2236	0.209	0.2239	0.2395	0.1237	0.2265	0.1934	0.1567	0.2081	0.0761	0.2327	0.1505	0.1669	0.1568	0.2648	0.1717	0.2235	0.2141	0.1209	0.1906	0.159	0.2272	0.1076	0.2329	0.1614	0.2257	0.2027	0.3371	0.197	0.1326	0.153	0.0974	0.1794	0.2139	0.2059	0.1888	0.1928	0.224	0.2056	0.1871
96	D. anceps	0.0518	0.2511	0.248	0.2371	0.2196	0.2266	0.1954	0.2108	0.2585	0.2405	0.2585	0.211	0.2646	0.2577	0.1669	0.2418	0.0249	0.2268	0.1917	0.2017	0.2044	0.2809	0.1281	0.2803	0.1144	0.2044	0.2693	0.2283	0.1831	0.1918	0.2585	0.2573	0.204	0.0834	0.1872	0.3633	0.2285	0.1983	0.2137	0.2351	0.3237	0.0217	0.213	0.2153	0.2232	0.0775	0.2308	0.1558
97	D. aphyllum	0.2498	0.214	0.2357	0.213	0.1544	0.2439	0.2216	0.1285	0.2278	0.221	0.255	0.2374	0.1895	0.2306	0.2001	0.1639	0.2309	0.1522	0.2333	0.1632	0.1913	0.2009	0.2726	0.1995	0.2433	0.2281	0.1611	0.2144	0.1612	0.2105	0.149	0.2447	0.1705	0.2289	0.212	0.3357	0.207	0.1399	0.1788	0.1377	0.2299	0.239	0.2092	0.2074	0.2027	0.2369	0.2137	0.2005
98	D. aqueum	0.219	0.1896	0.1984	0.2019	0.1336	0.2132	0.2051	0.1132	0.1986	0.2029	0.234	0.2166	0.1805	0.1997	0.169	0.141	0.2039	0.129	0.2082	0.1279	0.1625	0.1857	0.2397	0.1948	0.2198	0.1925	0.1398	0.1831	0.1323	0.2008	0.1379	0.22	0.1509	0.2147	0.1795	0.3094	0.1719	0.1108	0.1444	0.1207	0.2165	0.2163	0.1893	0.1808	0.1704	0.2251	0.1825	0.1705
99	D. barbatulum	0.2526	0.2069	0.249	0.2387	0.2094	0.2459	0.254	0.2102	0.2083	0.2467	0.2506	0.2614	0.266	0.2035	0.2229	0.2357	0.2387	0.2033	0.2779	0.1931	0.187	0.2723	0.2895	0.2865	0.2559	0.2471	0.2529	0.1808	0.1674	0.2531	0.2431	0.2469	0.2098	0.2422	0.2221	0.3132	0.1752	0.1968	0.228	0.2388	0.3469	0.2469	0.2273	0.2196	0.1727	0.2521	0.1904	0.2184
100	D. bensoniae	0.2297	0.2078	0.2326	0.2072	0.1499	0.2202	0.2295	0.1429	0.2256	0.2129	0.2397	0.2651	0.1533	0.2199	0.2016	0.1521	0.2147	0.0274	0.253	0.1501	0.1663	0.1826	0.2596	0.1835	0.2288	0.2319	0.1335	0.1942	0.1545	0.234	0.1101	0.2394	0.1756	0.2324	0.2135	0.3502	0.1925	0.1314	0.1627	0.1146	0.1733	0.2293	0.2054	0.1902	0.1926	0.2244	0.1991	0.1975
101	D. bicameratum	0.211	0.2194	0.2256	0.2081	0.0778	0.2339	0.2094	0.1225	0.2348	0.2161	0.2542	0.2281	0.1973	0.2315	0.1893	0.1288	0.2042	0.1619	0.2399	0.1391	0.1963	0.2057	0.2358	0.2473	0.2199	0.2184	0.1937	0.1992	0.1416	0.2115	0.1854	0.2456	0.1589	0.2124	0.2026	0.3132	0.2017	0.1155	0.1414	0.1462	0.2591	0.2099	0.2119	0.1906	0.1826	0.2261	0.204	0.1764
102	D. chrysanthum	0.2118	0.1971	0.2194	0.1999	0.1389	0.2243	0.2028	0.1225	0.2022	0.2078	0.2455	0.2254	0.164	0.2008	0.1768	0.1547	0.2018	0.1217	0.2185	0.1336	0.1497	0.1955	0.245	0.1859	0.2153	0.207	0.1616	0.1919	0.1458	0.205	0.1476	0.2265	0.1524	0.2085	0.1878	0.3055	0.1845	0.1168	0.1342	0.1343	0.2433	0.1991	0.1982	0.1731	0.1726	0.2171	0.1861	0.1687
103	D. chrysotoxum	0.2279	0.2062	0.2205	0.2091	0.1327	0.2057	0.2376	0.1137	0.2178	0.2236	0.2376	0.2544	0.2161	0.228	0.2156	0.1267	0.2226	0.1585	0.2503	0.1326	0.176	0.2196	0.2822	0.2287	0.2521	0.2413	0.199	0.1847	0.1518	0.2575	0.1926	0.2192	0.1537	0.2375	0.2251	0.3004	0.1954	0.1373	0.1527	0.1761	0.2531	0.2372	0.207	0.2046	0.1848	0.2543	0.207	0.1941
104	D. crepidatum	0.2294	0.2293	0.2464	0.2293	0.1712	0.2275	0.2366	0.1656	0.2454	0.218	0.2608	0.2562	0.1945	0.2481	0.2102	0.179	0.216	0.1562	0.2338	0.1688	0.1835	0.2237	0.2753	0.2131	0.2416	0.2386	0.188	0.2157	0.1675	0.2389	0.1863	0.2353	0.1816	0.2312	0.2135	0.3261	0.2168	0.1499	0.1758	0.1615	0.2503	0.2197	0.2166	0.2013	0.2101	0.2332	0.2305	0.1999
105	D. crumenatum	0.1014	0.2532	0.2713	0.2437	0.2301	0.2733	0.2017	0.2311	0.2585	0.263	0.2982	0.2061	0.2815	0.2689	0.1698	0.2604	0.0818	0.2259	0.2058	0.2329	0.2279	0.301	0.1307	0.291	0.1304	0.2014	0.267	0.2373	0.191	0.2078	0.2683	0.2723	0.2334	0.0876	0.1925	0.3464	0.2371	0.2197	0.2403	0.2421	0.3211	0.0818	0.2206	0.2398	0.2259	0.0886	0.2378	0.1793
106	D. densiflorum	0.1658	0.1762	0.1855	0.1594	0.1546	0.1916	0.1749	0.1541	0.1817	0.1717	0.2189	0.188	0.2175	0.189	0.1397	0.1803	0.1585	0.1644	0.1867	0.1476	0.1334	0.2326	0.2047	0.2345	0.1871	0.1612	0.2114	0.1625	0.1071	0.1728	0.2029	0.1912	0.1516	0.1735	0.1488	0.308	0.149	0.1364	0.1601	0.1757	0.2734	0.1521	0.1519	0.1377	0.1506	0.177	0.1659	0.1382
107	D. devonianum	0.2391	0.2466	0.2339	0.2237	0.1911	0.2293	0.2509	0.1743	0.2542	0.2456	0.2573	0.2613	0.2109	0.2588	0.2141	0.1686	0.2442	0.1796	0.252	0.1864	0.2236	0.2246	0.2894	0.2303	0.2476	0.2341	0.2133	0.2249	0.1808	0.2526	0.2024	0.2408	0.1775	0.2386	0.229	0.3443	0.2356	0.1644	0.1832	0.1751	0.2518	0.2526	0.2332	0.2167	0.2306	0.2545	0.2387	0.2126
108	D. draconis	0.2041	0.187	0.1918	0.1776	0.1554	0.195	0.2076	0.15	0.1894	0.2014	0.2199	0.2099	0.235	0.2052	0.1658	0.1654	0.1858	0.1701	0.1981	0.1414	0.129	0.2236	0.2185	0.2502	0.2237	0.1907	0.2096	0.1717	0.0574	0.2009	0.2007	0.2083	0.1474	0.1958	0.176	0.3008	0.1669	0.1333	0.1537	0.1904	0.2627	0.1871	0.184	0.1677	0.1683	0.199	0.1829	0.1626
109	D. falconeri	0.225	0.2276	0.2092	0.2097	0.1711	0.231	0.2186	0.1442	0.2418	0.2161	0.2493	0.2504	0.1516	0.2496	0.1966	0.1695	0.2171	0.0884	0.2375	0.15	0.1739	0.1664	0.267	0.1778	0.2176	0.2188	0.1194	0.2106	0.1413	0.2167	0.1004	0.2554	0.1738	0.2235	0.207	0.3529	0.2164	0.1431	0.1545	0.0878	0.1673	0.2277	0.2104	0.2017	0.2141	0.2388	0.2284	0.1928
110	D. farmeri	0.185	0.241	0.2052	0.1714	0.1817	0.2231	0.1902	0.1642	0.2419	0.1948	0.2552	0.1973	0.2503	0.2548	0.159	0.1986	0.1748	0.1939	0.2035	0.1845	0.174	0.2688	0.2169	0.2749	0.2049	0.1716	0.2443	0.2077	0.1395	0.1944	0.2515	0.2477	0.1638	0.1862	0.175	0.3527	0.2136	0.1774	0.1688	0.2194	0.2933	0.1804	0.1754	0.1627	0.2043	0.1818	0.2273	0.1516
111	D. fimbriatum	0.2277	0.2019	0.2175	0.2089	0.0182	0.2139	0.2373	0.1153	0.2149	0.2186	0.2344	0.2401	0.2068	0.2182	0.2032	0.1301	0.2159	0.14	0.246	0.1201	0.1798	0.2043	0.2486	0.2433	0.2393	0.2279	0.2007	0.1873	0.1457	0.2301	0.1879	0.2278	0.1635	0.2243	0.2139	0.3069	0.1867	0.1186	0.1478	0.1651	0.2519	0.2217	0.2107	0.1951	0.1725	0.2229	0.1893	0.1853
112	D. haemoglossum	0.2447	0.0815	0.2503	0.2396	0.1936	0.0809	0.2656	0.2	0.0932	0.2406	0.0827	0.296	0.2513	0.091	0.2463	0.2009	0.234	0.2092	0.2976	0.1772	0.2083	0.2706	0.2882	0.2639	0.2595	0.2773	0.2399	0.0733	0.1685	0.2683	0.2295	0.0587	0.2082	0.2524	0.2545	0.2952	0.0757	0.1859	0.2018	0.2238	0.2904	0.2404	0.2453	0.2272	0.0739	0.2483	0.0774	0.2221
113	D. herbaceum	0.2197	0.218	0.2262	0.2361	0.2037	0.2199	0.2383	0.2033	0.226	0.2383	0.2108	0.2275	0.2517	0.2185	0.2048	0.2055	0.2198	0.2142	0.267	0.205	0.2028	0.2555	0.2636	0.2761	0.238	0.2251	0.2486	0.2049	0.1703	0.2362	0.2454	0.2204	0.1781	0.2262	0.2124	0.3041	0.1961	0.1733	0.2054	0.2361	0.3114	0.2143	0.2378	0.2149	0.1912	0.225	0.2054	0.198
114	D. heterocarpum	0.2418	0.229	0.242	0.2438	0.1855	0.2357	0.2469	0.1572	0.2474	0.238	0.2438	0.2689	0.1636	0.2486	0.2191	0.1775	0.2445	0.1124	0.2711	0.1674	0.2028	0.1929	0.2974	0.1895	0.2589	0.2652	0.0807	0.211	0.1775	0.2582	0.0577	0.2433	0.1801	0.2589	0.2296	0.3394	0.2168	0.161	0.178	0.0986	0.1331	0.2577	0.222	0.2191	0.2165	0.2735	0.2285	0.2222
115	D. infundibulum	0.1849	0.169	0.192	0.1597	0.1364	0.1748	0.1918	0.1232	0.1736	0.1751	0.1948	0.1946	0.2181	0.1893	0.1502	0.1408	0.1683	0.1432	0.1906	0.119	0.1027	0.2064	0.2058	0.2312	0.2069	0.1747	0.1965	0.1493	0.0321	0.1958	0.1835	0.1882	0.1226	0.1818	0.1643	0.2928	0.1493	0.1145	0.1313	0.1756	0.239	0.1698	0.1642	0.1458	0.1468	0.1774	0.1652	0.1509
116	D. jenkinsii	0.1982	0.2134	0.2042	0.1894	0.1728	0.2087	0.1958	0.1717	0.2292	0.1987	0.2396	0.2102	0.238	0.2294	0.1762	0.1813	0.1866	0.1699	0.2234	0.1613	0.1803	0.242	0.2434	0.251	0.2183	0.1956	0.2023	0.2001	0.1368	0.2017	0.197	0.2143	0.1736	0.2029	0.185	0.3101	0.2001	0.14	0.1659	0.1613	0.2668	0.1862	0.1917	0.1772	0.1933	0.2081	0.2109	0.1695
117	D. lindleyi	0.2045	0.2045	0.2049	0.1898	0.1757	0.1996	0.2074	0.1714	0.2181	0.2018	0.219	0.2156	0.2346	0.2166	0.1771	0.1681	0.1977	0.1652	0.2315	0.1547	0.1761	0.2405	0.2519	0.2385	0.2207	0.203	0.1998	0.1822	0.1419	0.2158	0.1923	0.2081	0.1645	0.2116	0.1939	0.3194	0.1854	0.1424	0.1554	0.171	0.2497	0.195	0.1943	0.1775	0.1787	0.2109	0.1982	0.1798
118	D. macrostachyum	0.257	0.224	0.2405	0.2218	0.1654	0.2483	0.2307	0.1364	0.2382	0.2322	0.2629	0.2421	0.2	0.241	0.2059	0.1714	0.2376	0.1603	0.2335	0.1694	0.1976	0.2052	0.2742	0.2058	0.248	0.2239	0.1736	0.2234	0.1592	0.2193	0.1611	0.2546	0.1747	0.2312	0.2122	0.3405	0.217	0.147	0.1871	0.144	0.2422	0.2413	0.2269	0.2185	0.2126	0.2437	0.2239	0.2049
119	D. microbulbon	0.3469	0.3649	0.3334	0.3579	0.347	0.3769	0.3378	0.3264	0.3513	0.3596	0.3989	0.356	0.3672	0.3711	0.354	0.3529	0.3422	0.3385	0.371	0.3788	0.338	0.3808	0.3828	0.3877	0.3569	0.3624	0.3656	0.3487	0.3032	0.3644	0.3431	0.3818	0.3125	0.3494	0.3504	0.3983	0.3445	0.3327	0.3303	0.3211	0.3732	0.3462	0.3654	0.3324	0.3462	0.3601	0.3553	0.3535
120	D. moschatum	0.2458	0.2293	0.2238	0.2068	0.1296	0.2308	0.2381	0.1178	0.2448	0.2055	0.2569	0.2433	0.2135	0.2482	0.1942	0.0961	0.2262	0.1766	0.2509	0.1561	0.1987	0.1788	0.2696	0.2363	0.2476	0.2164	0.214	0.2133	0.1599	0.2314	0.1862	0.23	0.162	0.237	0.2052	0.3239	0.2091	0.1347	0.1602	0.1883	0.2597	0.2369	0.21	0.1933	0.2002	0.2602	0.2223	0.1975
121	D. nobile	0.2379	0.2281	0.2337	0.2216	0.1776	0.252	0.2329	0.1597	0.2435	0.2287	0.2592	0.2539	0.152	0.2493	0.2121	0.1744	0.2353	0.1125	0.2496	0.1696	0.1838	0.1643	0.2796	0.1675	0.255	0.2533	0.0594	0.222	0.18	0.2371	0.039	0.249	0.1809	0.2449	0.2163	0.3414	0.2184	0.1508	0.1742	0.0803	0.1153	0.2482	0.2175	0.2106	0.2182	0.2611	0.2298	0.2113
122	D. nutantiflorum	0.2185	0.2063	0.2017	0.1892	0.1627	0.2059	0.213	0.1589	0.2197	0.1965	0.2409	0.2208	0.2197	0.2187	0.1706	0.1878	0.2018	0.1716	0.2297	0.1524	0.1504	0.2168	0.2329	0.2481	0.2386	0.2047	0.2106	0.1803	0.1233	0.2196	0.205	0.2343	0.1771	0.2115	0.1764	0.3046	0.1798	0.1398	0.1591	0.1796	0.2666	0.2075	0.1856	0.1567	0.1749	0.2019	0.1963	0.1731
123	D. ochreatum	0.2434	0.2548	0.2196	0.2314	0.1771	0.259	0.2239	0.1554	0.2693	0.2299	0.2773	0.2561	0.231	0.2745	0.1917	0.1757	0.2315	0.1725	0.2404	0.1732	0.2117	0.2174	0.2734	0.2568	0.2488	0.2213	0.1981	0.2404	0.1862	0.2387	0.1998	0.2637	0.1841	0.2292	0.2122	0.3257	0.2484	0.1419	0.1719	0.1757	0.2786	0.2353	0.2193	0.2173	0.2371	0.2523	0.2469	0.1963
124	D. ovatum	0.2383	0.1973	0.2481	0.2273	0.1879	0.2132	0.2513	0.199	0.2024	0.235	0.2261	0.2657	0.2628	0.1918	0.2122	0.2157	0.2293	0.1924	0.2703	0.1841	0.1747	0.2668	0.2744	0.2902	0.2462	0.2404	0.2387	0.1782	0.1592	0.2485	0.2314	0.235	0.1986	0.2353	0.2174	0.2973	0.18	0.1797	0.2142	0.2229	0.315	0.2333	0.2098	0.2042	0.1778	0.2474	0.192	0.2097
125	D. parishii	0.2124	0.2042	0.2201	0.2055	0.1475	0.2158	0.2031	0.1328	0.2151	0.2137	0.2282	0.2191	0.199	0.2202	0.1781	0.1402	0.1973	0.1334	0.2165	0.1436	0.173	0.2063	0.23	0.1879	0.2177	0.1841	0.1441	0.1962	0.1473	0.2031	0.156	0.2296	0.163	0.2232	0.1858	0.3463	0.1947	0.1366	0.1627	0.1426	0.2186	0.2095	0.1972	0.2001	0.1883	0.2273	0.2036	0.1804
126	D. peguanum	0.2918	0.3269	0.3004	0.2684	0.3185	0.3566	0.3053	0.2907	0.3253	0.2781	0.3491	0.2974	0.3555	0.3395	0.2855	0.2838	0.2906	0.308	0.3177	0.3171	0.3028	0.3681	0.3187	0.376	0.2892	0.3209	0.3245	0.2986	0.2574	0.3122	0.3137	0.3404	0.2942	0.2901	0.3026	0.3826	0.3121	0.2816	0.2977	0.2862	0.3544	0.2927	0.2716	0.2766	0.299	0.2998	0.3247	0.2838
127	D. primulinum	0.2336	0.2164	0.2241	0.2108	0.1573	0.2301	0.2196	0.1358	0.2317	0.1996	0.2377	0.2341	0.1981	0.2351	0.1943	0.1579	0.2136	0.1385	0.2293	0.1468	0.1738	0.1989	0.2496	0.1932	0.2189	0.2066	0.1609	0.2034	0.1542	0.213	0.1568	0.2414	0.1662	0.2227	0.1974	0.3229	0.2008	0.1444	0.1654	0.1576	0.229	0.2216	0.1942	0.1858	0.1981	0.2317	0.2179	0.1922
128	D. thyrsiflorum	0.1673	0.1962	0.1783	0.1506	0.1634	0.188	0.1706	0.1495	0.2056	0.1627	0.2301	0.1755	0.2176	0.2139	0.1476	0.1698	0.1519	0.1599	0.1891	0.151	0.1322	0.2331	0.1969	0.239	0.1866	0.1629	0.216	0.1728	0.1112	0.1747	0.2094	0.208	0.1432	0.1609	0.1619	0.3128	0.1757	0.1441	0.1596	0.1838	0.2644	0.1553	0.1622	0.1325	0.1714	0.1686	0.1883	0.1336
129	D. wardianum	0.2165	0.1993	0.2063	0.1965	0.1417	0.2034	0.2116	0.1261	0.2196	0.2086	0.2134	0.2394	0.118	0.2227	0.1859	0.1461	0.2098	0.0605	0.2306	0.1334	0.1598	0.153	0.2583	0.1598	0.2197	0.2095	0.1171	0.1819	0.15	0.2227	0.1038	0.2268	0.1519	0.2235	0.198	0.333	0.1875	0.1191	0.1396	0.0918	0.1732	0.22	0.2009	0.1838	0.1875	0.2243	0.1965	0.1823
			Colour of the cell indicates that the species pair has the lowest K2P distance within the matrix
			Colour of the cell indicates that the species pair has the highest K2P distance within the matrix
[truncated: 81 more columns]

## Sheet: (g)
	Additional file 2(g): Pairwise K2P distances among 69 species of Dendrobium based on matK.
		1	2	3	4	5	6	7	8	9	10	11	12	13	14	15	16	17	18	19	20	21	22	23	24	25	26	27	28	29	30	31	32	33	34	35	36	37	38	39	40	41	42	43	44	45	46	47	48
1	D. acinaciforme
2	D. aurantiacum	0.0168
3	D. bellatulum	0.0107	0.0091
4	D. brymerianum	0.0137	0.0091	0.0061
5	D. capillipes	0.0184	0.0168	0.0107	0.0107
6	D. chryseum	0.0122	0.0137	0.0107	0.0107	0.0184
7	D. crystallinum	0.0153	0.0107	0.0076	0.0046	0.0153	0.0122
8	D. dixanthum	0.0122	0.0137	0.0107	0.0107	0.0184	0.003	0.0122
9	D. findleyanum	0.0153	0.0107	0.0076	0.0076	0.0153	0.0061	0.0091	0.0061
10	D. flexicaule	0.0138	0.0122	0.0091	0.0091	0.0168	0.0046	0.0107	0.0046	0.0046
11	D. gibsonii	0.0122	0.0046	0.0046	0.0046	0.0122	0.0091	0.0061	0.0091	0.0061	0.0076
12	D. gratiosissimum	0.0137	0.0091	0.0061	0.0061	0.0138	0.0107	0.0046	0.0107	0.0076	0.0091	0.0046
13	D. hancockii	0.0137	0.0122	0.0061	0.0091	0.0138	0.0137	0.0107	0.0137	0.0107	0.0122	0.0076	0.0091
14	D. harveyanum	0.0122	0.0076	0.0046	0.0046	0.0122	0.0091	0.0061	0.0091	0.0061	0.0076	0.003	0.0046	0.0076
15	D. hercoglossum	0.0184	0.0137	0.0107	0.0107	0.0184	0.0091	0.0122	0.0061	0.0061	0.0076	0.0091	0.0107	0.0137	0.0091
16	D. hookerianum	0.02	0.0215	0.0153	0.0153	0.0168	0.02	0.0199	0.0168	0.02	0.0184	0.0168	0.0184	0.0184	0.0168	0.0199
17	D. kingianum	0.0168	0.0153	0.0091	0.0107	0.0153	0.0168	0.0137	0.0168	0.0137	0.0153	0.0107	0.0122	0.0122	0.0107	0.0168	0.0168
18	D. lituiflorum	0.0137	0.0091	0.0061	0.0061	0.0138	0.0107	0.0046	0.0107	0.0076	0.0091	0.0046	0	0.0091	0.0046	0.0107	0.0184	0.0122
19	D. loddigesii	0.0184	0.0137	0.0107	0.0107	0.0184	0.0091	0.0122	0.0091	0.0061	0.0076	0.0091	0.0107	0.0137	0.0091	0.0091	0.0231	0.0168	0.0107
20	D. minutiflorum	0.0184	0.0168	0.0107	0.0137	0.0184	0.0184	0.0153	0.0184	0.0153	0.0168	0.0122	0.0137	0.0137	0.0122	0.0184	0.0231	0.0153	0.0137	0.0184
21	D. miyakei	0.0168	0.0215	0.0153	0.0184	0.0231	0.0199	0.0199	0.0199	0.0199	0.0215	0.0168	0.0184	0.0184	0.0168	0.023	0.0277	0.0215	0.0184	0.023	0.0199
22	D. moniliforme	0.0153	0.0122	0.0091	0.0091	0.0169	0.0061	0.0107	0.0061	0.0046	0.0061	0.0076	0.0091	0.0122	0.0076	0.0076	0.0215	0.0153	0.0091	0.0076	0.0168	0.0199
23	D. officinale	0.0122	0.0137	0.0107	0.0107	0.0184	0.003	0.0122	0.003	0.0061	0.0046	0.0091	0.0107	0.0137	0.0091	0.0091	0.02	0.0168	0.0107	0.0091	0.0184	0.0199	0.0061
24	D. parciflorum	0.0168	0.023	0.0168	0.0199	0.0246	0.0246	0.0215	0.0246	0.0215	0.0231	0.0184	0.0199	0.0199	0.0184	0.0246	0.0293	0.023	0.0199	0.0246	0.0246	0.023	0.0231	0.0246
25	D. pendulum	0.0153	0.0107	0.0076	0.0076	0.0153	0.0122	0.0061	0.0122	0.0091	0.0107	0.0061	0.0015	0.0107	0.0061	0.0122	0.0199	0.0137	0.0015	0.0122	0.0122	0.0199	0.0107	0.0122	0.0215
26	D. prasinum	0.0246	0.0199	0.0168	0.0184	0.023	0.0246	0.0215	0.0246	0.0215	0.023	0.0184	0.0199	0.0199	0.0184	0.0246	0.0277	0.0199	0.0199	0.0246	0.0215	0.0168	0.0231	0.0246	0.0277	0.0215
27	D. pulchellum	0.0153	0.0107	0.0076	0.0046	0.0153	0.0122	0.0061	0.0122	0.0091	0.0107	0.0061	0.0076	0.0107	0.0061	0.0122	0.0199	0.0137	0.0076	0.0122	0.0153	0.0199	0.0107	0.0122	0.0184	0.0091	0.0215
28	D. salaccense	0.0277	0.0277	0.0215	0.0246	0.0293	0.0277	0.0262	0.0277	0.0262	0.0277	0.023	0.0246	0.0246	0.023	0.0293	0.0309	0.0153	0.0246	0.0293	0.0277	0.0325	0.0246	0.0277	0.0356	0.0262	0.0356	0.0262
29	D. scoriarum	0.0153	0.0137	0.0107	0.0107	0.0184	0.0091	0.0122	0.0091	0.0091	0.0076	0.0091	0.0107	0.0137	0.0091	0.0122	0.0199	0.0168	0.0107	0.0122	0.0153	0.0199	0.0107	0.0091	0.0246	0.0122	0.0246	0.0122	0.0293
30	D. stuposum	0.0107	0.0061	0.003	0.003	0.0107	0.0076	0.0046	0.0076	0.0046	0.0061	0.0015	0.003	0.0061	0.0015	0.0076	0.0153	0.0091	0.003	0.0076	0.0107	0.0153	0.0061	0.0076	0.0168	0.0046	0.0168	0.0046	0.0215	0.0076
31	D. tosaense	0.0122	0.0137	0.0107	0.0107	0.0184	0.003	0.0122	0.003	0.0061	0.0046	0.0091	0.0107	0.0137	0.0091	0.0091	0.02	0.0168	0.0107	0.0091	0.0184	0.0199	0.0061	0.003	0.0246	0.0122	0.0246	0.0122	0.0277	0.0091	0.0076
32	D. trigonopus	0.0184	0.0168	0.0107	0.0138	0.0184	0.0184	0.0153	0.0184	0.0153	0.0169	0.0122	0.0138	0.0138	0.0122	0.0184	0.0231	0.0168	0.0138	0.0184	0.0168	0.0231	0.0169	0.0184	0.0246	0.0138	0.0246	0.0153	0.0262	0.0184	0.0107	0.0184
33	D. williamsonii	0.0153	0.0137	0.0046	0.0107	0.0153	0.0153	0.0122	0.0153	0.0122	0.0137	0.0091	0.0107	0.0107	0.0091	0.0153	0.0199	0.0137	0.0107	0.0153	0.0153	0.0199	0.0138	0.0153	0.0215	0.0122	0.0215	0.0107	0.0262	0.0153	0.0076	0.0153	0.0153
34	D. aduncum	0.0137	0.0091	0.0061	0.0061	0.0138	0.0046	0.0076	0.0046	0.0015	0.003	0.0046	0.0061	0.0091	0.0046	0.0046	0.0184	0.0122	0.0061	0.0046	0.0137	0.0184	0.003	0.0046	0.0199	0.0076	0.0199	0.0076	0.0246	0.0076	0.003	0.0046	0.0138	0.0107
35	D. amoenum	0.0153	0.0107	0.0076	0.0076	0.0153	0.0122	0.0061	0.0122	0.0091	0.0107	0.0061	0.0015	0.0107	0.0061	0.0122	0.02	0.0137	0.0015	0.0122	0.0153	0.0199	0.0107	0.0122	0.0215	0.003	0.0215	0.0091	0.0262	0.0122	0.0046	0.0122	0.0153	0.0122	0.0076
36	D. anceps	0.0076	0.0184	0.0122	0.0153	0.0168	0.0168	0.0168	0.0168	0.0168	0.0184	0.0137	0.0153	0.0153	0.0138	0.0199	0.0215	0.0184	0.0153	0.0199	0.0199	0.0153	0.0168	0.0168	0.0153	0.0168	0.0231	0.0168	0.0293	0.0199	0.0122	0.0168	0.02	0.0168	0.0153	0.0168
37	D. aphyllum	0.0153	0.0107	0.0076	0.0076	0.0153	0.0122	0.0091	0.0122	0.0091	0.0107	0.0061	0.0076	0.0107	0.0061	0.0122	0.0199	0.0137	0.0076	0.003	0.0153	0.0199	0.0107	0.0122	0.0215	0.0091	0.0215	0.0091	0.0262	0.0122	0.0046	0.0122	0.0153	0.0122	0.0076	0.0091	0.0168
38	D. aqueum	0.0137	0.0091	0.0061	0.0061	0.0138	0.0107	0.0076	0.0107	0.0076	0.0091	0.0046	0.0061	0.0091	0.0046	0.0107	0.0184	0.0122	0.0061	0.0076	0.0137	0.0184	0.0091	0.0107	0.0199	0.0076	0.0199	0.0076	0.0246	0.0107	0.003	0.0107	0.0138	0.0107	0.0061	0.0076	0.0153	0.0046
39	D. barbatulum	0.0246	0.0231	0.0168	0.0199	0.0246	0.0246	0.0215	0.0246	0.0215	0.0231	0.0184	0.0199	0.0199	0.0184	0.0246	0.0293	0.023	0.0199	0.0246	0.0246	0.0293	0.0231	0.0246	0.0309	0.0215	0.0309	0.0215	0.0356	0.0246	0.0168	0.0246	0.0246	0.0215	0.0199	0.0215	0.0262	0.0215	0.0199
40	D. bensoniae	0.0153	0.0107	0.0076	0.0046	0.0153	0.0122	0	0.0122	0.0091	0.0107	0.0061	0.0046	0.0107	0.0061	0.0122	0.0199	0.0137	0.0046	0.0122	0.0153	0.0199	0.0107	0.0122	0.0215	0.0061	0.0215	0.0061	0.0262	0.0122	0.0046	0.0122	0.0153	0.0122	0.0076	0.0061	0.0168	0.0091	0.0076	0.0215
41	D. bicameratum	0.0137	0.0061	0.0061	0.0061	0.0138	0.0107	0.0076	0.0107	0.0076	0.0091	0.0046	0.0061	0.0091	0.0046	0.0107	0.0184	0.0122	0.0061	0.0107	0.0137	0.0184	0.0091	0.0107	0.0199	0.0076	0.0168	0.0046	0.0246	0.0107	0.003	0.0107	0.0138	0.0091	0.0061	0.0076	0.0153	0.0076	0.0061	0.0199	0.0076
42	D. chrysanthum	0.0122	0.0076	0.0046	0.0046	0.0122	0.0091	0.0061	0.0091	0.0061	0.0076	0.003	0.0046	0.0076	0.003	0.0091	0.0168	0.0107	0.0046	0.0091	0.0122	0.0137	0.0076	0.0091	0.0184	0.0061	0.0153	0.0061	0.023	0.0091	0.0015	0.0091	0.0122	0.0091	0.0046	0.0061	0.0137	0.0061	0.0046	0.0184	0.0061	0.0046
43	D. chrysotoxum	0.0122	0.0076	0.0046	0.0046	0.0122	0.0091	0.0061	0.0091	0.0061	0.0076	0.003	0.0046	0.0076	0.003	0.0091	0.0168	0.0107	0.0046	0.0091	0.0122	0.0168	0.0076	0.0091	0.0168	0.0061	0.0184	0.0061	0.023	0.0091	0.0015	0.0091	0.0122	0.0091	0.0046	0.0061	0.0137	0.0061	0.0046	0.0184	0.0061	0.0046	0.003
44	D. crepidatum	0.0122	0.0076	0.0046	0.0046	0.0122	0.0091	0.0061	0.0091	0.0061	0.0076	0.003	0.0046	0.0076	0.003	0.0091	0.0168	0.0107	0.0046	0.0091	0.0122	0.0168	0.0076	0.0091	0.0184	0.0061	0.0184	0.0061	0.023	0.0091	0.0015	0.0091	0.0122	0.0091	0.0046	0.0061	0.0137	0.0061	0.0046	0.0184	0.0061	0.0046	0.003	0.003
45	D. crumenatum	0.0122	0.023	0.0168	0.0199	0.0246	0.0215	0.0215	0.0215	0.0215	0.0231	0.0184	0.0199	0.0199	0.0184	0.0246	0.0293	0.023	0.0199	0.0246	0.0246	0.023	0.0215	0.0215	0.0199	0.0215	0.0309	0.0184	0.034	0.0246	0.0168	0.0215	0.0246	0.0215	0.0199	0.0215	0.0137	0.0215	0.0199	0.0309	0.0215	0.0199	0.0184	0.0184	0.0184
46	D. densiflorum	0.0091	0.0107	0.0046	0.0076	0.0122	0.0122	0.0091	0.0122	0.0091	0.0107	0.0061	0.0076	0.0076	0.0061	0.0122	0.0168	0.0107	0.0076	0.0122	0.0122	0.0168	0.0107	0.0122	0.0153	0.0091	0.0184	0.0091	0.023	0.0122	0.0046	0.0122	0.0122	0.0091	0.0076	0.0091	0.0107	0.0091	0.0076	0.0184	0.0091	0.0076	0.0061	0.0061	0.0061	0.0153
47	D. devonianum	0.0138	0.0091	0.0061	0.0061	0.0138	0.0107	0.0076	0.0107	0.0076	0.0091	0.0046	0.0061	0.0091	0.0015	0.0107	0.0184	0.0122	0.0061	0.0107	0.0137	0.0184	0.0091	0.0107	0.0199	0.0076	0.0199	0.0076	0.0215	0.0107	0.003	0.0107	0.0138	0.0107	0.0061	0.0076	0.0153	0.0076	0.0061	0.02	0.0076	0.0061	0.0046	0.0046	0.0046	0.0199	0.0076
48	D. draconis	0.0122	0.0107	0.0015	0.0076	0.0107	0.0122	0.0091	0.0122	0.0091	0.0107	0.0061	0.0076	0.0076	0.0061	0.0122	0.0168	0.0107	0.0076	0.0122	0.0122	0.0168	0.0107	0.0122	0.0184	0.0091	0.0184	0.0091	0.023	0.0122	0.0046	0.0122	0.0122	0.0061	0.0076	0.0091	0.0137	0.0091	0.0076	0.0184	0.0091	0.0076	0.0061	0.0061	0.0061	0.0184	0.0061	0.0076
49	D. falconeri	0.0184	0.0137	0.0107	0.0107	0.0184	0.0153	0.0122	0.0153	0.0122	0.0137	0.0091	0.0107	0.0137	0.0091	0.0153	0.0231	0.0168	0.0107	0.0153	0.0153	0.023	0.0137	0.0153	0.0246	0.0122	0.0246	0.0122	0.0293	0.0122	0.0076	0.0153	0.0184	0.0153	0.0107	0.0122	0.0199	0.0122	0.0107	0.0246	0.0122	0.0107	0.0091	0.0091	0.0091	0.0246	0.0122	0.0107	0.0122
50	D. farmeri	0.0091	0.0107	0.0046	0.0076	0.0122	0.0122	0.0091	0.0122	0.0091	0.0107	0.0061	0.0076	0.0076	0.0061	0.0122	0.0168	0.0107	0.0076	0.0122	0.0122	0.0168	0.0107	0.0122	0.0153	0.0091	0.0184	0.0091	0.023	0.0122	0.0046	0.0122	0.0122	0.0091	0.0076	0.0091	0.0107	0.0091	0.0076	0.0184	0.0091	0.0076	0.0061	0.0061	0.0061	0.0153	0	0.0076	0.0061
51	D. fimbriatum	0.0107	0.0061	0.003	0.003	0.0107	0.0076	0.0046	0.0076	0.0046	0.0061	0.0015	0.003	0.0061	0.0015	0.0076	0.0153	0.0091	0.003	0.0076	0.0107	0.0153	0.0061	0.0076	0.0168	0.0046	0.0168	0.0046	0.0215	0.0076	0	0.0076	0.0107	0.0076	0.003	0.0046	0.0122	0.0046	0.003	0.0168	0.0046	0.003	0.0015	0.0015	0.0015	0.0168	0.0046	0.003	0.0046
52	D. haemoglossum	0.0293	0.0293	0.0231	0.0262	0.0309	0.0293	0.0277	0.0293	0.0278	0.0293	0.0246	0.0262	0.0262	0.0246	0.0309	0.0325	0.0168	0.0262	0.0309	0.0293	0.034	0.0262	0.0293	0.0372	0.0277	0.0372	0.0277	0.0046	0.0309	0.0231	0.0293	0.0278	0.0277	0.0262	0.0278	0.0309	0.0277	0.0262	0.0372	0.0277	0.0262	0.0246	0.0246	0.0246	0.0325	0.0246	0.0231	0.0246
53	D. herbaceum	0.0107	0.0091	0.003	0.0061	0.0107	0.0107	0.0076	0.0107	0.0076	0.0091	0.0046	0.0061	0.0061	0.0046	0.0107	0.0153	0.0091	0.0061	0.0107	0.0107	0.0153	0.0091	0.0107	0.0168	0.0076	0.0137	0.0076	0.0215	0.0107	0.003	0.0107	0.0107	0.0076	0.0061	0.0076	0.0122	0.0076	0.0061	0.0168	0.0076	0.0061	0.0046	0.0046	0.0046	0.0168	0.0046	0.0061	0.0046
54	D. heterocarpum	0.0153	0.0107	0.0076	0.0076	0.0153	0.0061	0.0091	0.0061	0.003	0.0046	0.0061	0.0076	0.0107	0.0061	0.003	0.0199	0.0137	0.0076	0.0061	0.0153	0.0199	0.0046	0.0061	0.0215	0.0091	0.0215	0.0091	0.0262	0.0091	0.0046	0.0061	0.0153	0.0122	0.0015	0.0091	0.0168	0.0091	0.0076	0.0215	0.0091	0.0076	0.0061	0.0061	0.0061	0.0215	0.0091	0.0076	0.0091
55	D. infundibulum	0.0107	0.0091	0	0.0061	0.0107	0.0107	0.0076	0.0107	0.0076	0.0091	0.0046	0.0061	0.0061	0.0046	0.0107	0.0153	0.0091	0.0061	0.0107	0.0107	0.0153	0.0091	0.0107	0.0168	0.0076	0.0168	0.0076	0.0215	0.0107	0.003	0.0107	0.0107	0.0046	0.0061	0.0076	0.0122	0.0076	0.0061	0.0168	0.0076	0.0061	0.0046	0.0046	0.0046	0.0168	0.0046	0.0061	0.0015
56	D. jenkinsii	0.0153	0.0107	0.0076	0.0107	0.0153	0.0153	0.0122	0.0153	0.0122	0.0137	0.0091	0.0107	0.0107	0.0091	0.0153	0.0199	0.0137	0.0107	0.0153	0.0153	0.0199	0.0138	0.0153	0.0215	0.0122	0.0184	0.0122	0.0262	0.0153	0.0076	0.0122	0.0153	0.0122	0.0107	0.0122	0.0168	0.0122	0.0107	0.0215	0.0122	0.0076	0.0091	0.0091	0.0091	0.0215	0.0091	0.0107	0.0091
57	D. lindleyi	0.0168	0.0122	0.0091	0.0122	0.0168	0.0168	0.0137	0.0168	0.0137	0.0153	0.0107	0.0122	0.0122	0.0107	0.0168	0.0215	0.0153	0.0122	0.0168	0.0168	0.0215	0.0153	0.0168	0.023	0.0137	0.0199	0.0137	0.0277	0.0168	0.0091	0.0137	0.0168	0.0137	0.0122	0.0137	0.0184	0.0137	0.0122	0.0231	0.0137	0.0091	0.0107	0.0107	0.0107	0.023	0.0107	0.0122	0.0107
58	D. macrostachyum	0.0153	0.0107	0.0076	0.0076	0.0153	0.0122	0.0091	0.0122	0.0091	0.0107	0.0061	0.0076	0.0107	0.0061	0.0122	0.0199	0.0137	0.0076	0.003	0.0153	0.0199	0.0107	0.0122	0.0215	0.0091	0.0215	0.0091	0.0262	0.0122	0.0046	0.0122	0.0153	0.0122	0.0076	0.0091	0.0168	0	0.0046	0.0215	0.0091	0.0076	0.0061	0.0061	0.0061	0.0215	0.0091	0.0076	0.0091
59	D. microbulbon	0.0231	0.0262	0.02	0.0231	0.0278	0.0231	0.0215	0.0231	0.0247	0.0231	0.0215	0.02	0.0231	0.0215	0.0278	0.0294	0.0262	0.02	0.0278	0.0278	0.0309	0.0231	0.0231	0.0341	0.0215	0.0341	0.0246	0.0356	0.0246	0.02	0.02	0.0278	0.0246	0.0231	0.0215	0.0278	0.0246	0.0231	0.0341	0.0215	0.0231	0.0215	0.0215	0.0215	0.0325	0.0215	0.0231	0.0215
60	D. moschatum	0.0122	0.0076	0.0046	0.0046	0.0122	0.0091	0.0061	0.0091	0.0061	0.0076	0.003	0.0046	0.0076	0.003	0.0091	0.0168	0.0107	0.0046	0.0091	0.0122	0.0168	0.0076	0.0091	0.0184	0.0061	0.0184	0.0061	0.023	0.0091	0.0015	0.0091	0.0122	0.0091	0.0046	0.0061	0.0137	0.0061	0.0046	0.0184	0.0061	0.0046	0.003	0.003	0.003	0.0184	0.0061	0.0046	0.0061
61	D. nobile	0.0153	0.0107	0.0076	0.0076	0.0137	0.0061	0.0091	0.0061	0.003	0.0046	0.0061	0.0076	0.0107	0.0061	0.0061	0.0199	0.0137	0.0076	0.0061	0.0153	0.0199	0.0046	0.0061	0.0215	0.0091	0.0215	0.0091	0.0262	0.0091	0.0046	0.0061	0.0153	0.0122	0.0015	0.0091	0.0168	0.0091	0.0076	0.0215	0.0091	0.0076	0.0061	0.0061	0.0061	0.0215	0.0091	0.0076	0.0091
62	D. nutantiflorum	0.0153	0.0137	0.0076	0.0107	0.0153	0.0153	0.0122	0.0153	0.0122	0.0137	0.0091	0.0107	0.0107	0.0091	0.0153	0.0199	0.0091	0.0107	0.0153	0.0137	0.0199	0.0138	0.0153	0.0215	0.0122	0.0215	0.0122	0.0215	0.0153	0.0076	0.0153	0.0153	0.0122	0.0107	0.0122	0.0168	0.0122	0.0107	0.0215	0.0122	0.0107	0.0091	0.0091	0.0091	0.0215	0.0091	0.0107	0.0091
63	D. ochreatum	0.0153	0.0168	0.0107	0.0107	0.0122	0.0153	0.0153	0.0153	0.0153	0.0137	0.0122	0.0137	0.0137	0.0122	0.0184	0.0107	0.0153	0.0137	0.0184	0.0184	0.023	0.0168	0.0153	0.0246	0.0153	0.023	0.0153	0.0293	0.0153	0.0107	0.0153	0.0184	0.0153	0.0137	0.0153	0.0168	0.0153	0.0137	0.0246	0.0153	0.0137	0.0122	0.0122	0.0122	0.0246	0.0122	0.0137	0.0122
64	D. ovatum	0.0246	0.0231	0.0168	0.0199	0.0246	0.0246	0.0215	0.0246	0.0215	0.0231	0.0184	0.0199	0.0199	0.0184	0.0246	0.0293	0.023	0.0199	0.0246	0.0246	0.0293	0.0231	0.0246	0.0309	0.0215	0.0309	0.0215	0.0356	0.0246	0.0168	0.0246	0.0246	0.0215	0.0199	0.0215	0.0262	0.0215	0.0199	0	0.0215	0.0199	0.0184	0.0184	0.0184	0.0309	0.0184	0.02	0.0184
65	D. parishii	0.0153	0.0107	0.0076	0.0076	0.0153	0.0122	0.0091	0.0122	0.0091	0.0107	0.0061	0.0076	0.0107	0.0061	0.0122	0.0199	0.0137	0.0076	0.0061	0.0153	0.0199	0.0107	0.0122	0.0215	0.0091	0.0215	0.0091	0.0262	0.0122	0.0046	0.0122	0.0153	0.0122	0.0076	0.0091	0.0168	0.003	0.0046	0.0215	0.0091	0.0076	0.0061	0.0061	0.0061	0.0184	0.0091	0.0076	0.0091
66	D. peguanum	0.0215	0.0199	0.0137	0.0137	0.0184	0.0215	0.0168	0.0215	0.0184	0.0199	0.0153	0.0168	0.0137	0.0153	0.0215	0.0231	0.0168	0.0168	0.0215	0.0122	0.0262	0.02	0.0215	0.0277	0.0184	0.0262	0.0184	0.0309	0.0215	0.0137	0.0215	0.0215	0.0184	0.0168	0.0184	0.0231	0.0184	0.0168	0.0278	0.0168	0.0168	0.0153	0.0153	0.0153	0.0277	0.0153	0.0168	0.0153
67	D. primulinum	0.0168	0.0122	0.0091	0.0091	0.0168	0.0137	0.0107	0.0137	0.0107	0.0122	0.0076	0.0091	0.0122	0.0076	0.0137	0.0215	0.0153	0.0091	0.0076	0.0168	0.0215	0.0122	0.0137	0.0231	0.0107	0.023	0.0107	0.0277	0.0137	0.0061	0.0137	0.0169	0.0137	0.0091	0.0107	0.0184	0.0046	0.0061	0.0231	0.0107	0.0091	0.0076	0.0076	0.0076	0.0199	0.0107	0.0091	0.0107
68	D. thyrsiflorum	0.0091	0.0107	0.0046	0.0076	0.0122	0.0122	0.0091	0.0122	0.0091	0.0107	0.0061	0.0076	0.0076	0.0061	0.0122	0.0168	0.0107	0.0076	0.0122	0.0122	0.0168	0.0107	0.0122	0.0153	0.0091	0.0184	0.0091	0.023	0.0122	0.0046	0.0122	0.0122	0.0091	0.0076	0.0091	0.0107	0.0091	0.0076	0.0184	0.0091	0.0076	0.0061	0.0061	0.0061	0.0153	0	0.0076	0.0061
69	D. wardianum	0.0137	0.0091	0.0061	0.0061	0.0138	0.0107	0.0046	0.0107	0.0076	0.0091	0.0046	0	0.0091	0.0046	0.0107	0.0184	0.0122	0	0.0107	0.0137	0.0184	0.0091	0.0107	0.0199	0.0015	0.0199	0.0076	0.0246	0.0107	0.003	0.0107	0.0138	0.0107	0.0061	0.0015	0.0153	0.0076	0.0061	0.0199	0.0046	0.0061	0.0046	0.0046	0.0046	0.0199	0.0076	0.0061	0.0076
			Colour of the cell indicates that the species pair has the lowest K2P distance within the matrix
			Colour of the cell indicates that the species pair has the highest K2P distance within the matrix
[truncated: 21 more columns]

## Sheet: (h)
	Additional file 2(h): Pairwise K2P distances among 56 species of Dendrobium based on rbcL.
		1	2	3	4	5	6	7	8	9	10	11	12	13	14	15	16	17	18	19	20	21	22	23	24	25	26	27	28	29	30	31	32	33	34	35	36	37	38	39	40	41	42	43	44	45	46	47	48
1	D. acinaciforme
2	D. aggregatum	0.007
3	D. brymerianum	0.0088	0.0017
4	D. capillipes	0.0105	0.0035	0.0052
5	D. findlayanum	0.0105	0.0035	0.0017	0.007
6	D. gibsonii	0.0088	0.0017	0	0.0052	0.0017
7	D. gratiosissimum	0.0123	0.0052	0.0035	0.0088	0.0052	0.0035
8	D. hancockii	0.0105	0.0035	0.0052	0.007	0.007	0.0052	0.0088
9	D. harveyanum	0.0088	0.0052	0.0035	0.0088	0.0052	0.0035	0.007	0.0088
10	D. lituiflorum	0.0105	0.0035	0.0017	0.007	0.0035	0.0017	0.0052	0.007	0.0052
11	D. loddigesii	0.0141	0.007	0.0052	0.0105	0.007	0.0052	0.0052	0.0105	0.0088	0.007
12	D. moniliforme	0.0123	0.0052	0.0035	0.0088	0.0052	0.0035	0.007	0.0088	0.007	0.0052	0.0052
13	D. officinale	0.0088	0.0017	0	0.0052	0.0017	0	0.0035	0.0052	0.0035	0.0017	0.0052	0.0035
14	D. parciflorum	0.0017	0.0088	0.0105	0.0123	0.0123	0.0105	0.0141	0.0123	0.0105	0.0123	0.0159	0.0141	0.0105
15	D. pendulum	0.0105	0.0035	0.0017	0.007	0	0.0017	0.0052	0.007	0.0052	0.0035	0.007	0.0052	0.0017	0.0123
16	D. pulchellum	0.0088	0.0017	0	0.0052	0.0017	0	0.0035	0.0052	0.0035	0.0017	0.0052	0.0035	0	0.0105	0.0017
17	D. stuposum	0.0088	0.0017	0	0.0052	0.0017	0	0.0035	0.0052	0.0035	0.0017	0.0052	0.0035	0	0.0105	0.0017	0
18	D. tosaense	0.0088	0.0017	0	0.0052	0.0017	0	0.0035	0.0052	0.0035	0.0017	0.0052	0.0035	0	0.0105	0.0017	0	0
19	D. trigonopus	0.0141	0.0087	0.0105	0.0123	0.0123	0.0105	0.007	0.0123	0.0123	0.0123	0.0123	0.014	0.0105	0.0158	0.0123	0.0105	0.0105	0.0105
20	D. williamsonii	0.0105	0.0035	0.0052	0.007	0.007	0.0052	0.0087	0.007	0.0087	0.007	0.0105	0.0087	0.0052	0.0123	0.007	0.0052	0.0052	0.0052	0.0087
21	D. aduncum	0.0123	0.0052	0.0035	0.0088	0.0052	0.0035	0	0.0088	0.007	0.0052	0.0052	0.007	0.0035	0.0141	0.0052	0.0035	0.0035	0.0035	0.007	0.0087
22	D. amoenum	0.0105	0.0035	0.0017	0.007	0	0.0017	0.0052	0.007	0.0052	0.0035	0.007	0.0052	0.0017	0.0123	0	0.0017	0.0017	0.0017	0.0123	0.007	0.0052
23	D. anceps	0.0017	0.0088	0.0105	0.0123	0.0123	0.0105	0.0141	0.0123	0.007	0.0123	0.0159	0.0141	0.0105	0.0035	0.0123	0.0105	0.0105	0.0105	0.0158	0.0123	0.0141	0.0123
24	D. aphyllum	0.0141	0.007	0.0052	0.0105	0.007	0.0052	0.0052	0.0105	0.0088	0.007	0	0.0052	0.0052	0.0159	0.007	0.0052	0.0052	0.0052	0.0123	0.0105	0.0052	0.007	0.0159
25	D. aqueum	0.0088	0.0017	0	0.0052	0.0017	0	0.0035	0.0052	0.0035	0.0017	0.0052	0.0035	0	0.0105	0.0017	0	0	0	0.0105	0.0052	0.0035	0.0017	0.0105	0.0052
26	D. barbatulum	0.0105	0.0035	0.0052	0.007	0.007	0.0052	0.0088	0.007	0.0088	0.007	0.0105	0.0088	0.0052	0.0123	0.007	0.0052	0.0052	0.0052	0.0123	0.007	0.0088	0.007	0.0123	0.0105	0.0052
27	D. bensoniae	0.0123	0.0052	0.0035	0.0088	0.0017	0.0035	0.007	0.0088	0.007	0.0052	0.007	0.0052	0.0035	0.0141	0.0017	0.0035	0.0035	0.0035	0.014	0.0087	0.007	0.0017	0.0141	0.007	0.0035	0.0088
28	D. bicameratum	0.0105	0.0035	0.0017	0.007	0.0035	0.0017	0.0052	0.007	0.0052	0.0035	0.007	0.0052	0.0017	0.0123	0.0035	0.0017	0.0017	0.0017	0.0123	0.007	0.0052	0.0035	0.0123	0.007	0.0017	0.007	0.0052
29	D. chrysanthum	0.0105	0.0035	0.0017	0.007	0.0035	0.0017	0.0052	0.007	0.0052	0.0035	0.007	0.0052	0.0017	0.0123	0.0035	0.0017	0.0017	0.0017	0.0123	0.007	0.0052	0.0035	0.0123	0.007	0.0017	0.007	0.0052	0.0035
30	D. chrysotoxum	0.0088	0.0017	0	0.0052	0.0017	0	0.0035	0.0052	0.0035	0.0017	0.0052	0.0035	0	0.0105	0.0017	0	0	0	0.0105	0.0052	0.0035	0.0017	0.0105	0.0052	0	0.0052	0.0035	0.0017	0.0017
31	D. crepidatum	0.0088	0.0017	0	0.0052	0.0017	0	0.0035	0.0052	0.0035	0.0017	0.0052	0.0035	0	0.0105	0.0017	0	0	0	0.0105	0.0052	0.0035	0.0017	0.0105	0.0052	0	0.0052	0.0035	0.0017	0.0017	0
32	D. crumenatum	0.0035	0.0035	0.0052	0.007	0.007	0.0052	0.0088	0.007	0.0052	0.007	0.0105	0.0088	0.0052	0.0052	0.007	0.0052	0.0052	0.0052	0.0105	0.007	0.0088	0.007	0.0052	0.0105	0.0052	0.007	0.0088	0.007	0.007	0.0052	0.0052
33	D. densiflorum	0.0088	0.0017	0.0035	0.0052	0.0052	0.0035	0.0052	0.0052	0.007	0.0052	0.007	0.007	0.0035	0.0105	0.0052	0.0035	0.0035	0.0035	0.0088	0.0052	0.0052	0.0052	0.0105	0.007	0.0035	0.0052	0.007	0.0052	0.0052	0.0035	0.0035	0.0052
34	D. devonianum	0.0105	0.0052	0.0035	0.0088	0.0052	0.0035	0.007	0.0088	0.0052	0.0052	0.0052	0.0035	0.0035	0.0123	0.0052	0.0035	0.0035	0.0035	0.0105	0.0087	0.007	0.0052	0.0123	0.0052	0.0035	0.0087	0.0052	0.0052	0.0052	0.0035	0.0035	0.007	0.007
35	D. draconis	0.0088	0.0017	0.0035	0.0052	0.0052	0.0035	0.007	0.0052	0.007	0.0052	0.0088	0.007	0.0035	0.0105	0.0052	0.0035	0.0035	0.0035	0.007	0.0017	0.007	0.0052	0.0105	0.0088	0.0035	0.0052	0.007	0.0052	0.0052	0.0035	0.0035	0.0052	0.0035	0.007
36	D. falconeri	0.0141	0.007	0.0052	0.0105	0.0035	0.0052	0.0052	0.0105	0.0087	0.007	0.007	0.0087	0.0052	0.0158	0.0035	0.0052	0.0052	0.0052	0.0087	0.0105	0.0052	0.0035	0.0158	0.007	0.0052	0.0105	0.0052	0.007	0.007	0.0052	0.0052	0.0105	0.007	0.0087	0.0087
37	D. farmeri	0.007	0	0.0017	0.0035	0.0035	0.0017	0.0052	0.0035	0.0052	0.0035	0.007	0.0052	0.0017	0.0088	0.0035	0.0017	0.0017	0.0017	0.0087	0.0035	0.0052	0.0035	0.0088	0.007	0.0017	0.0035	0.0052	0.0035	0.0035	0.0017	0.0017	0.0035	0.0017	0.0052	0.0017	0.007
38	D. fimbriatum	0.0088	0.0017	0	0.0052	0.0017	0	0.0035	0.0052	0.0035	0.0017	0.0052	0.0035	0	0.0105	0.0017	0	0	0	0.0105	0.0052	0.0035	0.0017	0.0105	0.0052	0	0.0052	0.0035	0.0017	0.0017	0	0	0.0052	0.0035	0.0035	0.0035	0.0052	0.0017
39	D. haemoglossum	0.0141	0.007	0.0088	0.0105	0.0105	0.0088	0.0123	0.0105	0.0123	0.0105	0.0141	0.0123	0.0088	0.0159	0.0105	0.0088	0.0088	0.0088	0.0158	0.0105	0.0123	0.0105	0.0159	0.0141	0.0088	0.0088	0.0123	0.0105	0.0105	0.0088	0.0088	0.0105	0.0088	0.0123	0.0088	0.0141	0.007	0.0088
40	D. herbaceum	0.0123	0.0052	0.007	0.0088	0.0088	0.007	0.0105	0.0088	0.0105	0.0088	0.0123	0.0105	0.007	0.0141	0.0088	0.007	0.007	0.007	0.014	0.0087	0.0105	0.0088	0.0141	0.0123	0.007	0.0052	0.0105	0.0088	0.0088	0.007	0.007	0.0088	0.007	0.0105	0.007	0.0123	0.0052	0.007	0.0105
41	D. heterocarpum	0.0088	0.0017	0	0.0052	0.0017	0	0.0035	0.0052	0.0035	0.0017	0.0052	0.0035	0	0.0105	0.0017	0	0	0	0.0105	0.0052	0.0035	0.0017	0.0105	0.0052	0	0.0052	0.0035	0.0017	0.0017	0	0	0.0052	0.0035	0.0035	0.0035	0.0052	0.0017	0	0.0088	0.007
42	D. infundibulum	0.0088	0.0035	0.0052	0.007	0.007	0.0052	0.0087	0.007	0.007	0.007	0.0105	0.0087	0.0052	0.0105	0.007	0.0052	0.0052	0.0052	0.0052	0.0035	0.0087	0.007	0.0105	0.0105	0.0052	0.007	0.0087	0.007	0.007	0.0052	0.0052	0.0052	0.0052	0.0052	0.0017	0.0105	0.0035	0.0052	0.0105	0.0087	0.0052
43	D. jenkinsii	0.007	0	0.0017	0.0035	0.0035	0.0017	0.0052	0.0035	0.0052	0.0035	0.007	0.0052	0.0017	0.0088	0.0035	0.0017	0.0017	0.0017	0.0087	0.0035	0.0052	0.0035	0.0088	0.007	0.0017	0.0035	0.0052	0.0035	0.0035	0.0017	0.0017	0.0035	0.0017	0.0052	0.0017	0.007	0	0.0017	0.007	0.0052	0.0017	0.0035
44	D. lindleyi	0.007	0	0.0017	0.0035	0.0035	0.0017	0.0052	0.0035	0.0052	0.0035	0.007	0.0052	0.0017	0.0088	0.0035	0.0017	0.0017	0.0017	0.0087	0.0035	0.0052	0.0035	0.0088	0.007	0.0017	0.0035	0.0052	0.0035	0.0035	0.0017	0.0017	0.0035	0.0017	0.0052	0.0017	0.007	0	0.0017	0.007	0.0052	0.0017	0.0035	0
45	D. macrostachyum	0.0141	0.007	0.0052	0.0105	0.007	0.0052	0.0052	0.0105	0.0088	0.007	0	0.0052	0.0052	0.0159	0.007	0.0052	0.0052	0.0052	0.0123	0.0105	0.0052	0.007	0.0159	0	0.0052	0.0105	0.007	0.007	0.007	0.0052	0.0052	0.0105	0.007	0.0052	0.0088	0.007	0.007	0.0052	0.0141	0.0123	0.0052	0.0105	0.007	0.007
46	D. microbulbon	0.0123	0.0052	0.007	0.0088	0.0088	0.007	0.0105	0.0088	0.0105	0.0088	0.0123	0.0105	0.007	0.0141	0.0088	0.007	0.007	0.007	0.014	0.0087	0.0105	0.0088	0.0141	0.0123	0.007	0.0052	0.0105	0.0088	0.0088	0.007	0.007	0.0088	0.007	0.0105	0.007	0.0123	0.0052	0.007	0.0105	0.007	0.007	0.0087	0.0052	0.0052	0.0123
47	D. moschatum	0.0088	0.0017	0	0.0052	0.0017	0	0.0035	0.0052	0.0035	0.0017	0.0052	0.0035	0	0.0105	0.0017	0	0	0	0.0105	0.0052	0.0035	0.0017	0.0105	0.0052	0	0.0052	0.0035	0.0017	0.0017	0	0	0.0052	0.0035	0.0035	0.0035	0.0052	0.0017	0	0.0088	0.007	0	0.0052	0.0017	0.0017	0.0052	0.007
48	D. nobile	0.0105	0.0052	0.0035	0.0088	0.0052	0.0035	0.007	0.0088	0.0052	0.0052	0.0052	0.0035	0.0035	0.0123	0.0052	0.0035	0.0035	0.0035	0.0105	0.0087	0.007	0.0052	0.0123	0.0052	0.0035	0.0087	0.0052	0.0052	0.0052	0.0035	0.0035	0.007	0.007	0	0.007	0.0087	0.0052	0.0035	0.0123	0.0105	0.0035	0.0052	0.0052	0.0052	0.0052	0.0105	0.0035
49	D. nutantiflorum	0.0088	0.0017	0.0035	0.0052	0.0052	0.0035	0.007	0.0052	0.007	0.0052	0.0088	0.007	0.0035	0.0105	0.0052	0.0035	0.0035	0.0035	0.007	0.0017	0.007	0.0052	0.0105	0.0088	0.0035	0.0052	0.007	0.0052	0.0052	0.0035	0.0035	0.0052	0.0035	0.007	0	0.0087	0.0017	0.0035	0.0088	0.007	0.0035	0.0017	0.0017	0.0017	0.0088	0.007	0.0035	0.007
50	D. ochreatum	0.007	0	0.0017	0.0035	0.0035	0.0017	0.0052	0.0035	0.0052	0.0035	0.007	0.0052	0.0017	0.0088	0.0035	0.0017	0.0017	0.0017	0.0087	0.0035	0.0052	0.0035	0.0088	0.007	0.0017	0.0035	0.0052	0.0035	0.0035	0.0017	0.0017	0.0035	0.0017	0.0052	0.0017	0.007	0	0.0017	0.007	0.0052	0.0017	0.0035	0	0	0.007	0.0052	0.0017	0.0052
51	D. ovatum	0.0105	0.0035	0.0052	0.007	0.007	0.0052	0.0088	0.007	0.0088	0.007	0.0105	0.0088	0.0052	0.0123	0.007	0.0052	0.0052	0.0052	0.0123	0.007	0.0088	0.007	0.0123	0.0105	0.0052	0	0.0088	0.007	0.007	0.0052	0.0052	0.007	0.0052	0.0087	0.0052	0.0105	0.0035	0.0052	0.0088	0.0052	0.0052	0.007	0.0035	0.0035	0.0105	0.0052	0.0052	0.0087
52	D. parishii	0.0088	0.0017	0	0.0052	0.0017	0	0.0035	0.0052	0.0035	0.0017	0.0052	0.0035	0	0.0105	0.0017	0	0	0	0.0105	0.0052	0.0035	0.0017	0.0105	0.0052	0	0.0052	0.0035	0.0017	0.0017	0	0	0.0052	0.0035	0.0035	0.0035	0.0052	0.0017	0	0.0088	0.007	0	0.0052	0.0017	0.0017	0.0052	0.007	0	0.0035
53	D. peguanum	0.0212	0.0141	0.0158	0.0176	0.0159	0.0158	0.0158	0.0176	0.0194	0.0176	0.0159	0.0159	0.0158	0.023	0.0159	0.0158	0.0158	0.0158	0.0194	0.0176	0.0158	0.0159	0.023	0.0159	0.0158	0.0176	0.0159	0.0176	0.0176	0.0158	0.0158	0.0176	0.0123	0.0158	0.0158	0.0176	0.0141	0.0158	0.0176	0.0194	0.0158	0.0176	0.0141	0.0141	0.0159	0.0194	0.0158	0.0158
54	D. primulinum	0.0105	0.0035	0.0017	0.007	0.0035	0.0017	0.0052	0.007	0.0052	0	0.007	0.0052	0.0017	0.0123	0.0035	0.0017	0.0017	0.0017	0.0123	0.007	0.0052	0.0035	0.0123	0.007	0.0017	0.007	0.0052	0.0035	0.0035	0.0017	0.0017	0.007	0.0052	0.0052	0.0052	0.007	0.0035	0.0017	0.0105	0.0088	0.0017	0.007	0.0035	0.0035	0.007	0.0088	0.0017	0.0052
55	D. thyrsiflorum	0.0052	0.0017	0.0035	0.0052	0.0052	0.0035	0.007	0.0052	0.0035	0.0052	0.0088	0.007	0.0035	0.007	0.0052	0.0035	0.0035	0.0035	0.0087	0.0052	0.007	0.0052	0.007	0.0088	0.0035	0.0052	0.007	0.0052	0.0052	0.0035	0.0035	0.0017	0.0035	0.0052	0.0035	0.0087	0.0017	0.0035	0.0088	0.007	0.0035	0.0035	0.0017	0.0017	0.0088	0.007	0.0035	0.0052
56	D. wardianum	0.0105	0.0035	0.0017	0.007	0	0.0017	0.0052	0.007	0.0052	0.0035	0.007	0.0052	0.0017	0.0123	0	0.0017	0.0017	0.0017	0.0123	0.007	0.0052	0	0.0123	0.007	0.0017	0.007	0.0017	0.0035	0.0035	0.0017	0.0017	0.007	0.0052	0.0052	0.0052	0.0035	0.0035	0.0017	0.0105	0.0088	0.0017	0.007	0.0035	0.0035	0.007	0.0088	0.0017	0.0052
			Colour of the cell indicates that the species pair has the lowest K2P distance within the matrix
			Colour of the cell indicates that the species pair has the highest K2P distance within the matrix
[truncated: 8 more columns]

## Sheet: (i)
	Additional file 2(i): Pairwise K2P distances among 54 species of Dendrobium based on rpoB.
		1	2	3	4	5	6	7	8	9	10	11	12	13	14	15	16	17	18	19	20	21	22	23	24	25	26	27	28	29	30	31	32	33	34	35	36	37	38	39	40	41	42	43	44	45	46	47	48
1	D. acinaciforme
2	D. brymerianum	0
3	D. capillipes	0.0029	0.0029
4	D. crystallinum	0.0029	0.0029	0.0058
5	D. findlayanum	0	0	0.0029	0.0029
6	D. gibsonii	0.0029	0.0029	0.0058	0.0058	0.0029
7	D. gratiosissimum	0	0	0.0029	0.0029	0	0.0029
8	D. hancockii	0.0029	0.0029	0.0058	0.0058	0.0029	0.0058	0.0029
9	D. harveyanum	0.0029	0.0029	0.0058	0.0058	0.0029	0.0058	0.0029	0.0058
10	D. lituiflorum	0.0058	0.0058	0.0087	0.0029	0.0058	0.0087	0.0058	0.0087	0.0088
11	D. loddigesii	0.0029	0.0029	0.0058	0.0058	0.0029	0.0058	0.0029	0.0058	0.0058	0.0087
12	D. moniliforme	0.0029	0.0029	0.0058	0.0058	0.0029	0.0058	0.0029	0.0058	0.0058	0.0087	0.0058
13	D. officinale	0.0029	0.0029	0.0058	0.0058	0.0029	0.0058	0.0029	0.0058	0.0058	0.0088	0.0058	0.0058
14	D. parciflorum	0	0	0.0029	0.0029	0	0.0029	0	0.0029	0.0029	0.0058	0.0029	0.0029	0.0029
15	D. pendulum	0.0058	0.0058	0.0087	0.0029	0.0058	0.0087	0.0058	0.0087	0.0088	0	0.0087	0.0087	0.0088	0.0058
16	D. stuposum	0.0029	0.0029	0.0058	0.0058	0.0029	0	0.0029	0.0058	0.0058	0.0087	0.0058	0.0058	0.0058	0.0029	0.0087
17	D. trigonopus	0.0029	0.0029	0.0058	0.0058	0.0029	0.0058	0.0029	0.0058	0.0058	0.0088	0.0058	0.0058	0.0058	0.0029	0.0088	0.0058
18	D. williamsonii	0.0029	0.0029	0.0058	0.0058	0.0029	0.0058	0.0029	0.0058	0.0058	0.0088	0.0058	0.0058	0.0058	0.0029	0.0088	0.0058	0.0058
19	D. aduncum	0	0	0.0029	0.0029	0	0.0029	0	0.0029	0.0029	0.0058	0.0029	0.0029	0.0029	0	0.0058	0.0029	0.0029	0.0029
20	D. amoenum	0.0058	0.0058	0.0087	0.0029	0.0058	0.0087	0.0058	0.0087	0.0088	0	0.0087	0.0087	0.0088	0.0058	0	0.0087	0.0088	0.0088	0.0058
21	D. anceps	0	0	0.0029	0.0029	0	0.0029	0	0.0029	0.0029	0.0058	0.0029	0.0029	0.0029	0	0.0058	0.0029	0.0029	0.0029	0	0.0058
22	D. aphyllum	0.0029	0.0029	0.0058	0.0058	0.0029	0.0058	0.0029	0.0058	0.0058	0.0087	0	0.0058	0.0058	0.0029	0.0087	0.0058	0.0058	0.0058	0.0029	0.0087	0.0029
23	D. aqueum	0.0029	0.0029	0.0058	0.0058	0.0029	0.0058	0.0029	0.0058	0.0058	0.0088	0.0058	0.0058	0.0058	0.0029	0.0088	0.0058	0.0058	0.0058	0.0029	0.0088	0.0029	0.0058
24	D. barbatulum	0.0147	0.0147	0.0176	0.0177	0.0147	0.0176	0.0147	0.0176	0.0177	0.0206	0.0176	0.0176	0.0177	0.0147	0.0206	0.0176	0.0177	0.0177	0.0147	0.0206	0.0147	0.0176	0.0177
25	D. bensoniae	0.0029	0.0029	0.0058	0	0.0029	0.0058	0.0029	0.0058	0.0058	0.0029	0.0058	0.0058	0.0058	0.0029	0.0029	0.0058	0.0058	0.0058	0.0029	0.0029	0.0029	0.0058	0.0058	0.0177
26	D. bicameratum	0.0058	0.0058	0.0088	0.0087	0.0058	0.0029	0.0058	0.0088	0.0087	0.0117	0.0088	0.0088	0.0087	0.0058	0.0117	0.0029	0.0087	0.0087	0.0058	0.0117	0.0058	0.0088	0.0087	0.0206	0.0087
27	D. chrysanthum	0.0058	0.0058	0.0087	0.0088	0.0058	0.0087	0.0058	0.0087	0.0088	0.0117	0.0087	0.0087	0.0088	0.0058	0.0117	0.0087	0.0088	0.0088	0.0058	0.0117	0.0058	0.0087	0.0088	0.0147	0.0088	0.0117
28	D. chrysotoxum	0.0029	0.0029	0.0058	0.0058	0.0029	0	0.0029	0.0058	0.0058	0.0087	0.0058	0.0058	0.0058	0.0029	0.0087	0	0.0058	0.0058	0.0029	0.0087	0.0029	0.0058	0.0058	0.0176	0.0058	0.0029	0.0087
29	D. crepidatum	0.0029	0.0029	0.0058	0.0058	0.0029	0.0058	0.0029	0.0058	0.0058	0.0087	0.0058	0.0058	0.0058	0.0029	0.0087	0.0058	0.0058	0.0058	0.0029	0.0087	0.0029	0.0058	0.0058	0.0176	0.0058	0.0088	0.0087	0.0058
30	D. crumenatum	0.0058	0.0058	0.0087	0.0088	0.0058	0.0087	0.0058	0.0087	0.0088	0.0117	0.0087	0.0087	0.0088	0.0058	0.0117	0.0087	0.0088	0.0088	0.0058	0.0117	0.0058	0.0087	0.0088	0.0206	0.0088	0.0117	0.0117	0.0087	0.0087
31	D. densiflorum	0	0	0.0029	0.0029	0	0.0029	0	0.0029	0.0029	0.0058	0.0029	0.0029	0.0029	0	0.0058	0.0029	0.0029	0.0029	0	0.0058	0	0.0029	0.0029	0.0147	0.0029	0.0058	0.0058	0.0029	0.0029	0.0058
32	D. devonianum	0.0029	0.0029	0.0058	0.0058	0.0029	0.0058	0.0029	0.0058	0.0058	0.0088	0.0058	0.0058	0.0058	0.0029	0.0088	0.0058	0.0058	0.0058	0.0029	0.0088	0.0029	0.0058	0.0058	0.0177	0.0058	0.0087	0.0088	0.0058	0.0058	0.0029	0.0029
33	D. draconis	0.0029	0.0029	0.0058	0.0058	0.0029	0.0058	0.0029	0.0058	0.0058	0.0088	0.0058	0.0058	0.0058	0.0029	0.0088	0.0058	0.0058	0.0058	0.0029	0.0088	0.0029	0.0058	0.0058	0.0177	0.0058	0.0087	0.0088	0.0058	0.0058	0.0088	0.0029	0.0058
34	D. falconeri	0	0	0.0029	0.0029	0	0.0029	0	0.0029	0.0029	0.0058	0.0029	0.0029	0.0029	0	0.0058	0.0029	0.0029	0.0029	0	0.0058	0	0.0029	0.0029	0.0147	0.0029	0.0058	0.0058	0.0029	0.0029	0.0058	0	0.0029	0.0029
35	D. farmeri	0	0	0.0029	0.0029	0	0.0029	0	0.0029	0.0029	0.0058	0.0029	0.0029	0.0029	0	0.0058	0.0029	0.0029	0.0029	0	0.0058	0	0.0029	0.0029	0.0147	0.0029	0.0058	0.0058	0.0029	0.0029	0.0058	0	0.0029	0.0029	0
36	D. fimbriatum	0.0058	0.0058	0.0087	0.0088	0.0058	0.0029	0.0058	0.0087	0.0088	0.0117	0.0087	0.0087	0.0088	0.0058	0.0117	0.0029	0.0088	0.0088	0.0058	0.0117	0.0058	0.0087	0.0088	0.0206	0.0088	0.0058	0.0117	0.0029	0.0087	0.0117	0.0058	0.0088	0.0088	0.0058	0.0058
37	D. haemoglossum	0.0058	0.0058	0.0088	0.0088	0.0058	0.0088	0.0058	0.0088	0.0088	0.0117	0.0088	0.0088	0.0088	0.0058	0.0117	0.0088	0.0088	0.0088	0.0058	0.0117	0.0058	0.0088	0.0088	0.0207	0.0088	0.0117	0.0117	0.0088	0.0088	0.0117	0.0058	0.0088	0.0088	0.0058	0.0058	0.0117
38	D. herbaceum	0.0058	0.0058	0.0087	0.0088	0.0058	0.0087	0.0058	0.0087	0.0088	0.0117	0.0087	0.0087	0.0088	0.0058	0.0117	0.0087	0.0088	0.0088	0.0058	0.0117	0.0058	0.0087	0.0088	0.0206	0.0088	0.0117	0.0117	0.0087	0.0087	0.0117	0.0058	0.0088	0.0088	0.0058	0.0058	0.0117	0.0117
39	D. heterocarpum	0	0	0.0029	0.0029	0	0.0029	0	0.0029	0.0029	0.0058	0.0029	0.0029	0.0029	0	0.0058	0.0029	0.0029	0.0029	0	0.0058	0	0.0029	0.0029	0.0147	0.0029	0.0058	0.0058	0.0029	0.0029	0.0058	0	0.0029	0.0029	0	0	0.0058	0.0058	0.0058
40	D. infundibulum	0.0029	0.0029	0.0058	0.0058	0.0029	0.0058	0.0029	0.0058	0.0058	0.0088	0.0058	0.0058	0.0058	0.0029	0.0088	0.0058	0.0058	0.0058	0.0029	0.0088	0.0029	0.0058	0.0058	0.0177	0.0058	0.0087	0.0088	0.0058	0.0058	0.0088	0.0029	0.0058	0.0058	0.0029	0.0029	0.0088	0.0088	0.0088	0.0029
41	D. jenkinsii	0.0029	0.0029	0.0058	0.0058	0.0029	0.0058	0.0029	0.0058	0.0058	0.0088	0.0058	0.0058	0.0058	0.0029	0.0088	0.0058	0.0058	0.0058	0.0029	0.0088	0.0029	0.0058	0.0058	0.0177	0.0058	0.0087	0.0088	0.0058	0.0058	0.0088	0.0029	0.0058	0.0058	0.0029	0.0029	0.0088	0.0088	0.0088	0.0029	0.0058
42	D. lindleyi	0	0	0.0029	0.0029	0	0.0029	0	0.0029	0.0029	0.0058	0.0029	0.0029	0.0029	0	0.0058	0.0029	0.0029	0.0029	0	0.0058	0	0.0029	0.0029	0.0147	0.0029	0.0058	0.0058	0.0029	0.0029	0.0058	0	0.0029	0.0029	0	0	0.0058	0.0058	0.0058	0	0.0029	0.0029
43	D. macrostachyum	0.0029	0.0029	0.0058	0.0058	0.0029	0.0058	0.0029	0.0058	0.0058	0.0087	0	0.0058	0.0058	0.0029	0.0087	0.0058	0.0058	0.0058	0.0029	0.0087	0.0029	0	0.0058	0.0176	0.0058	0.0088	0.0087	0.0058	0.0058	0.0087	0.0029	0.0058	0.0058	0.0029	0.0029	0.0087	0.0088	0.0087	0.0029	0.0058	0.0058	0.0029
44	D. microbulbon	0.0117	0.0117	0.0147	0.0146	0.0117	0.0147	0.0117	0.0147	0.0146	0.0176	0.0147	0.0147	0.0146	0.0117	0.0176	0.0147	0.0146	0.0146	0.0117	0.0176	0.0117	0.0147	0.0146	0.0266	0.0146	0.0146	0.0176	0.0147	0.0147	0.0176	0.0117	0.0146	0.0146	0.0117	0.0117	0.0176	0.0176	0.0176	0.0117	0.0146	0.0146	0.0117	0.0147
45	D. moschatum	0.0029	0.0029	0.0058	0.0058	0.0029	0	0.0029	0.0058	0.0058	0.0087	0.0058	0.0058	0.0058	0.0029	0.0087	0	0.0058	0.0058	0.0029	0.0087	0.0029	0.0058	0.0058	0.0176	0.0058	0.0029	0.0087	0	0.0058	0.0087	0.0029	0.0058	0.0058	0.0029	0.0029	0.0029	0.0088	0.0087	0.0029	0.0058	0.0058	0.0029	0.0058	0.0147
46	D. nobile	0.0029	0.0029	0.0058	0.0058	0.0029	0.0058	0.0029	0.0058	0.0058	0.0087	0.0058	0.0058	0.0058	0.0029	0.0087	0.0058	0.0058	0.0058	0.0029	0.0087	0.0029	0.0058	0.0058	0.0176	0.0058	0.0088	0.0087	0.0058	0.0029	0.0087	0.0029	0.0058	0.0058	0.0029	0.0029	0.0087	0.0088	0.0087	0.0029	0.0058	0.0058	0.0029	0.0058	0.0147	0.0058
47	D. nutantiflorum	0	0	0.0029	0.0029	0	0.0029	0	0.0029	0.0029	0.0058	0.0029	0.0029	0.0029	0	0.0058	0.0029	0.0029	0.0029	0	0.0058	0	0.0029	0.0029	0.0147	0.0029	0.0058	0.0058	0.0029	0.0029	0.0058	0	0.0029	0.0029	0	0	0.0058	0.0058	0.0058	0	0.0029	0.0029	0	0.0029	0.0117	0.0029	0.0029
48	D. ochreatum	0.0058	0.0058	0.0088	0.0088	0.0058	0.0088	0.0058	0.0088	0.0088	0.0117	0.0088	0.0088	0.0088	0.0058	0.0117	0.0088	0.0088	0.0088	0.0058	0.0117	0.0058	0.0088	0.0088	0.0147	0.0088	0.0117	0.0117	0.0088	0.0088	0.0117	0.0058	0.0088	0.0088	0.0058	0.0058	0.0117	0.0117	0.0117	0.0058	0.0088	0.0088	0.0058	0.0088	0.0176	0.0088	0.0088	0.0058
49	D. ovatum	0.0176	0.0176	0.0206	0.0206	0.0176	0.0206	0.0176	0.0206	0.0206	0.0236	0.0206	0.0206	0.0206	0.0176	0.0236	0.0206	0.0206	0.0206	0.0176	0.0236	0.0176	0.0206	0.0206	0.0029	0.0206	0.0236	0.0177	0.0206	0.0206	0.0236	0.0176	0.0206	0.0206	0.0176	0.0176	0.0236	0.0236	0.0236	0.0176	0.0206	0.0206	0.0176	0.0206	0.0296	0.0206	0.0206	0.0176	0.0176
50	D. parishii	0	0	0.0029	0.0029	0	0.0029	0	0.0029	0.0029	0.0058	0.0029	0.0029	0.0029	0	0.0058	0.0029	0.0029	0.0029	0	0.0058	0	0.0029	0.0029	0.0147	0.0029	0.0058	0.0058	0.0029	0.0029	0.0058	0	0.0029	0.0029	0	0	0.0058	0.0058	0.0058	0	0.0029	0.0029	0	0.0029	0.0117	0.0029	0.0029	0	0.0058
51	D. peguanum	0.0087	0.0087	0.0117	0.0117	0.0087	0.0117	0.0087	0.0117	0.0117	0.0146	0.0117	0.0117	0.0117	0.0087	0.0146	0.0117	0.0117	0.0117	0.0087	0.0146	0.0087	0.0117	0.0117	0.0176	0.0117	0.0146	0.0146	0.0117	0.0117	0.0146	0.0087	0.0117	0.0117	0.0087	0.0087	0.0146	0.0146	0.0146	0.0087	0.0117	0.0117	0.0087	0.0117	0.0206	0.0117	0.0117	0.0087	0.0087
52	D. primulinum	0.0029	0.0029	0.0058	0.0058	0.0029	0.0058	0.0029	0.0058	0.0058	0.0088	0.0058	0.0058	0.0058	0.0029	0.0088	0.0058	0.0058	0.0058	0.0029	0.0088	0.0029	0.0058	0.0058	0.0177	0.0058	0.0087	0.0088	0.0058	0.0029	0.0088	0.0029	0.0058	0.0058	0.0029	0.0029	0.0088	0.0088	0.0088	0.0029	0.0058	0.0058	0.0029	0.0058	0.0146	0.0058	0.0029	0.0029	0.0088
53	D. thyrsiflorum	0	0	0.0029	0.0029	0	0.0029	0	0.0029	0.0029	0.0058	0.0029	0.0029	0.0029	0	0.0058	0.0029	0.0029	0.0029	0	0.0058	0	0.0029	0.0029	0.0147	0.0029	0.0058	0.0058	0.0029	0.0029	0.0058	0	0.0029	0.0029	0	0	0.0058	0.0058	0.0058	0	0.0029	0.0029	0	0.0029	0.0117	0.0029	0.0029	0	0.0058
54	D. wardianum	0.0058	0.0058	0.0087	0.0029	0.0058	0.0087	0.0058	0.0087	0.0088	0	0.0087	0.0087	0.0088	0.0058	0	0.0087	0.0088	0.0088	0.0058	0	0.0058	0.0087	0.0088	0.0206	0.0029	0.0117	0.0117	0.0087	0.0087	0.0117	0.0058	0.0088	0.0088	0.0058	0.0058	0.0117	0.0117	0.0117	0.0058	0.0088	0.0088	0.0058	0.0087	0.0176	0.0087	0.0087	0.0058	0.0117
			Colour of the cell indicates that the species pair has the lowest K2P distance within the matrix
			Colour of the cell indicates that the species pair has the highest K2P distance within the matrix
[truncated: 6 more columns]

## Sheet: (j)
	Additional file 2(j): Pairwise K2P distances among 53 species of Dendrobium based on rpoC1.
		1	2	3	4	5	6	7	8	9	10	11	12	13	14	15	16	17	18	19	20	21	22	23	24	25	26	27	28	29	30	31	32	33	34	35	36	37	38	39	40	41	42	43	44	45	46	47	48
1	D. brymerianum
2	D. capillipes	0.0024
3	D. crystallinum	0.0048	0.0073
4	D. findlayanum	0.0024	0.0048	0.0073
5	D. gibsonii	0	0.0024	0.0048	0.0024
6	D. gratiosissimum	0	0.0024	0.0048	0.0024	0
7	D. hancockii	0.0048	0.0073	0.0097	0.0073	0.0048	0.0048
8	D. harveyanum	0.0048	0.0072	0.0097	0.0072	0.0048	0.0048	0.0097
9	D. lituiflorum	0	0.0024	0.0048	0.0024	0	0	0.0048	0.0048
10	D. loddigesii	0.0024	0.0048	0.0073	0.0048	0.0024	0.0024	0.0073	0.0072	0.0024
11	D. moniliforme	0.0048	0.0073	0.0097	0.0073	0.0048	0.0048	0.0097	0.0097	0.0048	0.0073
12	D. officinale	0	0.0024	0.0048	0.0024	0	0	0.0048	0.0048	0	0.0024	0.0048
13	D. parciflorum	0.0024	0.0048	0.0072	0.0048	0.0024	0.0024	0.0072	0.0073	0.0024	0.0048	0.0072	0.0024
14	D. pendulum	0	0.0024	0.0048	0.0024	0	0	0.0048	0.0048	0	0.0024	0.0048	0	0.0024
15	D. stuposum	0.0048	0.0073	0.0097	0.0073	0.0048	0.0048	0.0097	0.0097	0.0048	0.0073	0.0097	0.0048	0.0073	0.0048
16	D. trigonopus	0.0024	0.0048	0.0073	0.0048	0.0024	0.0024	0.0073	0.0048	0.0024	0.0048	0.0073	0.0024	0.0048	0.0024	0.0073
17	D. williamsonii	0	0.0024	0.0048	0.0024	0	0	0.0048	0.0048	0	0.0024	0.0048	0	0.0024	0	0.0048	0.0024
18	D. aduncum	0	0.0024	0.0048	0.0024	0	0	0.0048	0.0048	0	0.0024	0.0048	0	0.0024	0	0.0048	0.0024	0
19	D. amoenum	0	0.0024	0.0048	0.0024	0	0	0.0048	0.0048	0	0.0024	0.0048	0	0.0024	0	0.0048	0.0024	0	0
20	D. anceps	0	0.0024	0.0048	0.0024	0	0	0.0048	0.0048	0	0.0024	0.0048	0	0.0024	0	0.0048	0.0024	0	0	0
21	D. aphyllum	0.0024	0.0048	0.0073	0.0048	0.0024	0.0024	0.0073	0.0072	0.0024	0	0.0073	0.0024	0.0048	0.0024	0.0073	0.0048	0.0024	0.0024	0.0024	0.0024
22	D. aqueum	0	0.0024	0.0048	0.0024	0	0	0.0048	0.0048	0	0.0024	0.0048	0	0.0024	0	0.0048	0.0024	0	0	0	0	0.0024
23	D. barbatulum	0.0048	0.0073	0.0097	0.0073	0.0048	0.0048	0.0097	0.0097	0.0048	0.0073	0.0097	0.0048	0.0073	0.0048	0.0097	0.0073	0.0048	0.0048	0.0048	0.0048	0.0073	0.0048
24	D. bensoniae	0.0048	0.0073	0	0.0073	0.0048	0.0048	0.0097	0.0097	0.0048	0.0073	0.0097	0.0048	0.0072	0.0048	0.0097	0.0073	0.0048	0.0048	0.0048	0.0048	0.0073	0.0048	0.0097
25	D. bicameratum	0	0.0024	0.0048	0.0024	0	0	0.0048	0.0048	0	0.0024	0.0048	0	0.0024	0	0.0048	0.0024	0	0	0	0	0.0024	0	0.0048	0.0048
26	D. chrysanthum	0.0024	0.0048	0.0073	0.0048	0.0024	0.0024	0.0073	0.0072	0.0024	0.0048	0.0073	0.0024	0.0048	0.0024	0.0073	0.0048	0.0024	0.0024	0.0024	0.0024	0.0048	0.0024	0.0073	0.0073	0.0024
27	D. chrysotoxum	0	0.0024	0.0048	0.0024	0	0	0.0048	0.0048	0	0.0024	0.0048	0	0.0024	0	0.0048	0.0024	0	0	0	0	0.0024	0	0.0048	0.0048	0	0.0024
28	D. crepidatum	0.0024	0.0048	0.0072	0.0048	0.0024	0.0024	0.0072	0.0073	0.0024	0.0048	0.0072	0.0024	0.0048	0.0024	0.0073	0.0048	0.0024	0.0024	0.0024	0.0024	0.0048	0.0024	0.0073	0.0072	0.0024	0.0048	0.0024
29	D. crumenatum	0.0048	0.0073	0.0097	0.0073	0.0048	0.0048	0.0097	0.0097	0.0048	0.0073	0.0097	0.0048	0.0073	0.0048	0.0097	0.0073	0.0048	0.0048	0.0048	0.0048	0.0073	0.0048	0.0097	0.0097	0.0048	0.0073	0.0048	0.0073
30	D. densiflorum	0.0048	0.0073	0.0048	0.0073	0.0048	0.0048	0.0097	0.0097	0.0048	0.0073	0.0097	0.0048	0.0072	0.0048	0.0097	0.0073	0.0048	0.0048	0.0048	0.0048	0.0073	0.0048	0.0097	0.0048	0.0048	0.0073	0.0048	0.0072	0.0097
31	D. devonianum	0	0.0024	0.0048	0.0024	0	0	0.0048	0.0048	0	0.0024	0.0048	0	0.0024	0	0.0048	0.0024	0	0	0	0	0.0024	0	0.0048	0.0048	0	0.0024	0	0.0024	0.0048	0.0048
32	D. draconis	0	0.0024	0.0048	0.0024	0	0	0.0048	0.0048	0	0.0024	0.0048	0	0.0024	0	0.0048	0.0024	0	0	0	0	0.0024	0	0.0048	0.0048	0	0.0024	0	0.0024	0.0048	0.0048	0
33	D. falconeri	0	0.0024	0.0048	0.0024	0	0	0.0048	0.0048	0	0.0024	0.0048	0	0.0024	0	0.0048	0.0024	0	0	0	0	0.0024	0	0.0048	0.0048	0	0.0024	0	0.0024	0.0048	0.0048	0	0
34	D. farmeri	0.0048	0.0073	0.0097	0.0073	0.0048	0.0048	0.0097	0.0097	0.0048	0.0073	0.0097	0.0048	0.0073	0.0048	0.0097	0.0073	0.0048	0.0048	0.0048	0.0048	0.0073	0.0048	0.0097	0.0097	0.0048	0.0073	0.0048	0.0073	0.0097	0.0048	0.0048	0.0048	0.0048
35	D. fimbriatum	0	0.0024	0.0048	0.0024	0	0	0.0048	0.0048	0	0.0024	0.0048	0	0.0024	0	0.0048	0.0024	0	0	0	0	0.0024	0	0.0048	0.0048	0	0.0024	0	0.0024	0.0048	0.0048	0	0	0	0.0048
36	D. haemoglossum	0.0097	0.0121	0.0146	0.0121	0.0097	0.0097	0.0146	0.0097	0.0097	0.0121	0.0146	0.0097	0.0121	0.0097	0.0146	0.0097	0.0097	0.0097	0.0097	0.0097	0.0121	0.0097	0.0146	0.0146	0.0097	0.0121	0.0097	0.0121	0.0146	0.0146	0.0097	0.0097	0.0097	0.0146	0.0097
37	D. herbaceum	0.0048	0.0072	0.0097	0.0072	0.0048	0.0048	0.0097	0.0048	0.0048	0.0072	0.0097	0.0048	0.0073	0.0048	0.0097	0.0048	0.0048	0.0048	0.0048	0.0048	0.0072	0.0048	0.0097	0.0097	0.0048	0.0072	0.0048	0.0073	0.0097	0.0097	0.0048	0.0048	0.0048	0.0097	0.0048	0.0097
38	D. heterocarpum	0	0.0024	0.0048	0.0024	0	0	0.0048	0.0048	0	0.0024	0.0048	0	0.0024	0	0.0048	0.0024	0	0	0	0	0.0024	0	0.0048	0.0048	0	0.0024	0	0.0024	0.0048	0.0048	0	0	0	0.0048	0	0.0097	0.0048
39	D. infundibulum	0	0.0024	0.0048	0.0024	0	0	0.0048	0.0048	0	0.0024	0.0048	0	0.0024	0	0.0048	0.0024	0	0	0	0	0.0024	0	0.0048	0.0048	0	0.0024	0	0.0024	0.0048	0.0048	0	0	0	0.0048	0	0.0097	0.0048	0
40	D. jenkinsii	0	0.0024	0.0048	0.0024	0	0	0.0048	0.0048	0	0.0024	0.0048	0	0.0024	0	0.0048	0.0024	0	0	0	0	0.0024	0	0.0048	0.0048	0	0.0024	0	0.0024	0.0048	0.0048	0	0	0	0.0048	0	0.0097	0.0048	0	0
41	D. lindleyi	0	0.0024	0.0048	0.0024	0	0	0.0048	0.0048	0	0.0024	0.0048	0	0.0024	0	0.0048	0.0024	0	0	0	0	0.0024	0	0.0048	0.0048	0	0.0024	0	0.0024	0.0048	0.0048	0	0	0	0.0048	0	0.0097	0.0048	0	0	0
42	D. macrostachyum	0.0024	0.0048	0.0073	0.0048	0.0024	0.0024	0.0073	0.0072	0.0024	0	0.0073	0.0024	0.0048	0.0024	0.0073	0.0048	0.0024	0.0024	0.0024	0.0024	0	0.0024	0.0073	0.0073	0.0024	0.0048	0.0024	0.0048	0.0073	0.0073	0.0024	0.0024	0.0024	0.0073	0.0024	0.0121	0.0072	0.0024	0.0024	0.0024	0.0024
43	D. microbulbon	0.0073	0.0097	0.0121	0.0097	0.0073	0.0073	0.0121	0.0121	0.0073	0.0097	0.0121	0.0073	0.0097	0.0073	0.0121	0.0097	0.0073	0.0073	0.0073	0.0073	0.0097	0.0073	0.0121	0.0121	0.0073	0.0097	0.0073	0.0097	0.0121	0.0121	0.0073	0.0073	0.0073	0.0121	0.0073	0.0171	0.0121	0.0073	0.0073	0.0073	0.0073	0.0097
44	D. moschatum	0	0.0024	0.0048	0.0024	0	0	0.0048	0.0048	0	0.0024	0.0048	0	0.0024	0	0.0048	0.0024	0	0	0	0	0.0024	0	0.0048	0.0048	0	0.0024	0	0.0024	0.0048	0.0048	0	0	0	0.0048	0	0.0097	0.0048	0	0	0	0	0.0024	0.0073
45	D. nobile	0	0.0024	0.0048	0.0024	0	0	0.0048	0.0048	0	0.0024	0.0048	0	0.0024	0	0.0048	0.0024	0	0	0	0	0.0024	0	0.0048	0.0048	0	0.0024	0	0.0024	0.0048	0.0048	0	0	0	0.0048	0	0.0097	0.0048	0	0	0	0	0.0024	0.0073	0
46	D. nutantiflorum	0.0024	0.0048	0.0073	0.0048	0.0024	0.0024	0.0073	0.0072	0.0024	0.0048	0.0073	0.0024	0.0048	0.0024	0.0073	0.0048	0.0024	0.0024	0.0024	0.0024	0.0048	0.0024	0.0073	0.0073	0.0024	0.0048	0.0024	0.0048	0.0073	0.0073	0.0024	0.0024	0.0024	0.0073	0.0024	0.0121	0.0072	0.0024	0.0024	0.0024	0.0024	0.0048	0.0097	0.0024	0.0024
47	D. ochreatum	0.0024	0.0048	0.0073	0.0048	0.0024	0.0024	0.0073	0.0072	0.0024	0.0048	0.0073	0.0024	0.0048	0.0024	0.0073	0.0048	0.0024	0.0024	0.0024	0.0024	0.0048	0.0024	0.0073	0.0073	0.0024	0.0048	0.0024	0.0048	0.0073	0.0073	0.0024	0.0024	0.0024	0.0073	0.0024	0.0121	0.0072	0.0024	0.0024	0.0024	0.0024	0.0048	0.0097	0.0024	0.0024	0.0048
48	D. ovatum	0.0048	0.0073	0.0097	0.0073	0.0048	0.0048	0.0097	0.0097	0.0048	0.0073	0.0097	0.0048	0.0073	0.0048	0.0097	0.0073	0.0048	0.0048	0.0048	0.0048	0.0073	0.0048	0	0.0097	0.0048	0.0073	0.0048	0.0073	0.0097	0.0097	0.0048	0.0048	0.0048	0.0097	0.0048	0.0146	0.0097	0.0048	0.0048	0.0048	0.0048	0.0073	0.0121	0.0048	0.0048	0.0073	0.0073
49	D. parishii	0	0.0024	0.0048	0.0024	0	0	0.0048	0.0048	0	0.0024	0.0048	0	0.0024	0	0.0048	0.0024	0	0	0	0	0.0024	0	0.0048	0.0048	0	0.0024	0	0.0024	0.0048	0.0048	0	0	0	0.0048	0	0.0097	0.0048	0	0	0	0	0.0024	0.0073	0	0	0.0024	0.0024	0.0048
50	D. peguanum	0.0048	0.0073	0.0048	0.0073	0.0048	0.0048	0.0097	0.0097	0.0048	0.0073	0.0097	0.0048	0.0072	0.0048	0.0097	0.0073	0.0048	0.0048	0.0048	0.0048	0.0073	0.0048	0.0097	0.0048	0.0048	0.0073	0.0048	0.0072	0.0097	0.0048	0.0048	0.0048	0.0048	0.0097	0.0048	0.0146	0.0097	0.0048	0.0048	0.0048	0.0048	0.0073	0.0121	0.0048	0.0048	0.0073	0.0073	0.0097
51	D. primulinum	0.0024	0.0048	0.0073	0.0048	0.0024	0.0024	0.0073	0.0072	0.0024	0	0.0073	0.0024	0.0048	0.0024	0.0073	0.0048	0.0024	0.0024	0.0024	0.0024	0	0.0024	0.0073	0.0073	0.0024	0.0048	0.0024	0.0048	0.0073	0.0073	0.0024	0.0024	0.0024	0.0073	0.0024	0.0121	0.0072	0.0024	0.0024	0.0024	0.0024	0	0.0097	0.0024	0.0024	0.0048	0.0048	0.0073
52	D. thyrsiflorum	0.0024	0.0048	0.0073	0.0048	0.0024	0.0024	0.0073	0.0072	0.0024	0.0048	0.0073	0.0024	0.0048	0.0024	0.0073	0.0048	0.0024	0.0024	0.0024	0.0024	0.0048	0.0024	0.0073	0.0073	0.0024	0.0048	0.0024	0.0048	0.0073	0.0024	0.0024	0.0024	0.0024	0.0024	0.0024	0.0121	0.0072	0.0024	0.0024	0.0024	0.0024	0.0048	0.0097	0.0024	0.0024	0.0048	0.0048	0.0073
53	D. wardianum	0.0024	0.0048	0.0073	0.0048	0.0024	0.0024	0.0073	0.0048	0.0024	0.0048	0.0073	0.0024	0.0048	0.0024	0.0073	0.0048	0.0024	0.0024	0.0024	0.0024	0.0048	0.0024	0.0073	0.0073	0.0024	0.0048	0.0024	0.0048	0.0073	0.0073	0.0024	0.0024	0.0024	0.0073	0.0024	0.0121	0.0072	0.0024	0.0024	0.0024	0.0024	0.0048	0.0097	0.0024	0.0024	0.0048	0.0048	0.0073
			Colour of the cell indicates that the species pair has the lowest K2P distance within the matrix
			Colour of the cell indicates that the species pair has the highest K2P distance within the matrix
[truncated: 5 more columns]

[truncated: 8 more sheets: (k), (l), (m), (n), (o), (p), (q), (r)]
