# Supplementary material for: The loci recommended as universal barcodes for plants on the basis of floristic studies may not work with congeneric species as exemplified by DNA barcoding of Dendrobium species
Source: BMC Res Notes. 2012 Jan 19;5:42. doi: 10.1186/1756-0500-5-42 (PMC3292824; doi:10.1186/1756-0500-5-42)
Supplement: Additional file 5 — Voucher numbers, herbarium accession numbers, location/source and Genbank accession number for sequences of all the loci amplified and sequenced from individuals of Dendrobium species collected/procured from different geographical locations in India. [file 1756-0500-5-42-S5.XLS]

## Sheet: Sheet1
	Additional File 5: List of species of Dendrobium investigated along with voucher number of each individual, details of place of their collection/procurement, accessions numbers of one specimen of each species deposited to various hebaria or museum, and GenBank accession numbers of the sequences of the five loci of each accession.
S. No.	Voucher No.	Species Name (Herbarium Accession No.)	Location/Source	ITS Accession No.	matk Accession No.	rbcL Accession No.	rpoB Accession No.	rpoC1 Accession No.
1	SBB-0309	Dendrobium aduncum**	TBGRI, Kerala	JF713083	HM055147	JF713125	JF713208	JF713294
2	SBB-0135	D. amoenum (112374 +)	Jharipani, Uttarakhand	HM054534	HM055148	_	JF713209	JF713295
3	SBB-0029	D. amoenum	WII, Dehradun	HM054543	HM055158	_	HM054761	HM054907
4	SBB-0137	D. amoenum	Jharipani, Uttarakhand	HM054535	HM055149	HM055056	JF713210	JF713296
5	SBB-0138	D. amoenum	Jharipani, Uttarakhand	HM054536	HM055150	JF713126	JF713211	JF713297
6	SBB-0139	D. amoenum	Jharipani, Uttarakhand	HM054537	HM055151	_	_	_
7	SBB-0140	D. amoenum	Jharipani, Uttarakhand	HM054538	HM055152	_	JF713212	JF713298
8	SBB-0141	D. amoenum	Jharipani, Uttarakhand	_	HM055153	HM055057	JF713213	JF713299
9	SBB-0142	D. amoenum	Jharipani, Uttarakhand	HM054539	HM055154	HM055058	JF713214	JF713300
10	SBB-0247	D. amoenum	Naukuchia taal, Uttarakhand	HM054540	HM055155	JF713127	JF713215	JF713301
11	SBB-0248	D. amoenum	Naukuchia taal, Uttarakhand	HM054541	HM055156	HM055059	JF713216	JF713302
12	SBB-0249	D. amoenum	Naukuchia taal, Uttarakhand	HM054542	HM055157	HM055060	JF713217	JF713303
13	SBB-0560	D. amoenum	Kalimpong, West Bengal	HM054544	_	HM055061	_	HM054908
14	SBB-0575	D. amoenum	Kalimpong, West Bengal	HM054545	HM055159	HM055062	HM054762	_
15	SBB-0576	D. amoenum	Kalimpong, West Bengal	HM054546	HM055160	_	HM054763	HM054909
16	SBB-0119	D. anceps (112808 +)	TBGRI, Kerala	HM054547	HM055161	JF713128	HM054764	HM054910
17	SBB-0301	D. anceps	TBGRI, Kerala	HM054548	JF713383	JF713129	JF713218	JF713304
18	SBB-0548	D. anceps	University of North Bengal	JF713084	JF713384	JF713130	JF713219	JF713305
19	SBB-0536	D. aphyllum (112809 +)	Kalimpong, West Bengal	HM054552	HM055165	HM055066	HM054766	HM054913
20	SBB-0015	D. aphyllum	WII, Dehradun	HM054549	HM055162	HM055063	_	HM054911
21	SBB-0288	D. aphyllum	Orissa	HM054550	HM055163	HM055064	HM054765	HM054912
22	SBB-0306	D. aphyllum	TBGRI, Kerala	HM054551	HM055164	HM055065	_	_
23	SBB-0551	D. aphyllum	Kalimpong, West Bengal	_	HM055166	HM055067	HM054767	HM054914
24	SBB-0552	D. aphyllum	Kalimpong, West Bengal	HM054553	HM055167	HM055068	HM054768	HM054915
25	SBB-0553	D. aphyllum	Kalimpong, West Bengal	HM054554	HM055168	HM055069	HM054769	HM054916
26	SBB-0561	D. aphyllum	Kalimpong, West Bengal	HM054555	HM055169	HM055070	HM054770	HM054917
27	SBB-0595	D. aphyllum	Kalimpong, West Bengal	HM054556	HM055170	HM055071	HM054771	HM054918
28	SBB-0596	D. aphyllum	Kalimpong, West Bengal	HM054557	HM055171	HM055072	HM054772	HM054919
29	SBB-0597	D. aphyllum	Kalimpong, West Bengal	_	HM055172	HM055073	HM054773	HM054920
30	SBB-0598	D. aphyllum	Kalimpong, West Bengal	HM054558	HM055173	HM055074	HM054774	HM054921
31	SBB-0599	D. aphyllum	Kalimpong, West Bengal	HM054559	HM055174	HM055075	HM054775	HM054922
32	SBB-0600	D. aphyllum	Kalimpong, West Bengal	HM054560	HM055175	HM055076	_	HM054923
33	SBB-0628	D. aphyllum	Kalimpong, West Bengal	HM054561	HM055176	HM055077	HM054776	HM054924
34	SBB-0359	D. aqueum (112365+)	Amboli, Maharashtra	HM054564	HM055178	JF713132	JF713221	JF713307
35	SBB-0030	D. aqueum	TBGRI, Kerala	HM054563	JF713386	_	HM054777	HM054925
36	SBB-0303	D. aqueum	TBGRI, Kerala	HM054562	HM055177	_	_	_
37	SBB-0360	D. aqueum	Amboli, Maharashtra	HM054565	HM055179	JF713133	JF713222	JF713308
38	SBB-0361	D. aqueum	Amboli, Maharashtra	HM054566	HM055180	JF713134	JF713223	JF713309
39	SBB-0362	D. aqueum	Amboli, Maharashtra	HM054567	HM055181	JF713135	JF713224	JF713310
40	SBB-0363	D. aqueum	Amboli, Maharashtra	HM054568	HM055182	JF713136	JF713225	JF713311
41	SBB-0364	D. aqueum	Amboli, Maharashtra	HM054569	JF713387	JF713137	JF713226	JF713312
42	SBB-0365	D. aqueum	Amboli, Maharashtra	_	HM055183	JF713138	JF713227	JF713313
43	SBB-0366	D. aqueum	Amboli, Maharashtra	_	HM055184	_	_	_
44	SBB-0367	D. aqueum	Amboli, Maharashtra	HM054570	HM055185	JF713139	JF713228	JF713314
45	SBB-0382	D. aqueum	Amboli, Maharashtra	HM054571	HM055186	_	JF713229	JF713315
46	SBB-1051	D. aqueum	TBGRI, Kerala	JF713085	JF713385	JF713131	JF713220	JF713306
47	SBB-0407	D. barbatulum(112367 +)	Panhala, Maharashtra	HM054572	JF713388	JF713140	JF713230	JF713316
48	SBB-0408	D. barbatulum	Amboli, Maharashtra	HM054573	JF713389	JF713141	JF713231	JF713317
49	SBB-0409	D. barbatulum	Amboli, Maharashtra	HM054574	HM055187	JF713142	JF713232	JF713318
50	SBB-0410	D. barbatulum	Amboli, Maharashtra	HM054575	HM055188	JF713143	JF713233	JF713319
51	SBB-0411	D. barbatulum	Amboli, Maharashtra	HM054576	HM055189	JF713144	JF713234	JF713320
52	SBB-0412	D. barbatulum	Amboli, Maharashtra	JF713086	HM055190	JF713145	JF713235	JF713321
53	SBB-0413	D. barbatulum	Amboli, Maharashtra	HM054577	HM055191	JF713146	JF713236	JF713322
54	SBB-0414	D. barbatulum	Amboli, Maharashtra	JF713087	HM055192	JF713147	JF713237	JF713323
55	SBB-0415	D. barbatulum	Amboli, Maharashtra	HM054578	HM055193	JF713148	JF713238	JF713324
56	SBB-0416	D. barbatulum	Amboli, Maharashtra	JF713088	HM055194	JF713149	JF713239	JF713325
57	SBB-0543	D. bensoniae(112810 +)	Kalimpong, West Bengal	HM054579	JF713390	HM055078	HM054778	HM054926
58	SBB-0544	D. bensoniae	Kalimpong, West Bengal	HM054580	HM055195	HM055079	HM054779	HM054927
59	SBB-0213	D. bicameratum (112363 +)	Nalni, Uttarakhand	HM054581	HM055196	HM055080	JF713240	JF713326
60	SBB-0028	D. bicameratum	WII, Dehradun	HM054591	HM055206	_	HM054780	HM054928
61	SBB-0215	D. bicameratum	Nalni, Uttarakhand	HM054582	HM055197	HM055081	JF713241	JF713327
62	SBB-0216	D. bicameratum	Nalni, Uttarakhand	HM054583	HM055198	HM055082	JF713242	JF713328
63	SBB-0217	D. bicameratum	Nalni, Uttarakhand	HM054584	HM055199	JF713150	JF713243	JF713329
64	SBB-0221	D. bicameratum	Nalni, Uttarakhand	HM054585	HM055200	JF713151	JF713244	JF713330
65	SBB-0222	D. bicameratum	Nalni, Uttarakhand	HM054586	HM055201	HM055083	JF713245	JF713331
66	SBB-0223	D. bicameratum	Nalni, Uttarakhand	HM054587	HM055202	HM055084	JF713246	JF713332
67	SBB-0226	D. bicameratum	Nalni, Uttarakhand	HM054588	HM055203	JF713152	JF713247	JF713333
68	SBB-0228	D. bicameratum	Nalni, Uttarakhand	HM054589	HM055204	JF713153	JF713248	JF713334
69	SBB-0239	D. bicameratum	Ghatgarh, Uttarakhand	HM054590	HM055205	JF713154	JF713249	JF713335
70	SBB-1019	D. chrysanthum (69320#)	BSI, Shillong	JF713090	_	_	_	JF713337
71	SBB-0033	D. chrysanthum	TBGRI, Kerala	HM054592	_	_	HM054781	HM054929
72	SBB-0503	D. chrysanthum	Kalimpong, West Bengal	HM054593	HM055207	HM055085	HM054782	_
73	SBB-0504	D. chrysanthum	Kalimpong, West Bengal	JF713091	JF713392	_	HM054783	HM054930
74	SBB-0563	D. chrysanthum	Kalimpong, West Bengal	HM054594	HM055208	HM055086	HM054784	HM054931
75	SBB-0583	D. chrysanthum	Kalimpong, West Bengal	JF713092	HM055209	HM055087	HM054785	HM054932
76	SBB-0617	D. chrysanthum	Kalimpong, West Bengal	JF713093	HM055210	_	HM054786	HM054933
77	SBB-0618	D. chrysanthum	Kalimpong, West Bengal	HM054595	HM055211	HM055088	_	HM054934
78	SBB-0619	D. chrysanthum	Kalimpong, West Bengal	HM054596	JF713393	HM055089	HM054787	HM054935
79	SBB-0620	D. chrysanthum	Kalimpong, West Bengal	HM054597	HM055212	HM055090	HM054788	HM054936
80	SBB-0621	D. chrysanthum	Kalimpong, West Bengal	HM054598	JF713394	HM055091	JF713251	HM054937
81	SBB-0622	D. chrysanthum	Kalimpong, West Bengal	HM054599	JF713395	HM055092	_	HM054938
82	SBB-0992	D. chrysanthum	Light Green Nurseries, Shillong	JF713094	JF713396	JF713156	JF713252	JF713338
83	SBB-1010	D. chrysanthum	BRDC, Shillong	JF713089	JF713391	JF713155	JF713250	JF713336
84	SBB-0515	D. chrysotoxum(DUBM-MS-11-1)	Kalimpong, West Bengal	HM054600	JF713397	HM055093	HM054789	HM054939
85	SBB-0516	D. chrysotoxum	Kalimpong, West Bengal	HM054601	JF713398	JF713157	JF713253	HM054940
86	SBB-0517	D. chrysotoxum	Kalimpong, West Bengal	HM054602	HM055213	HM055094	HM054790	HM054941
87	SBB-0054	D. crepidatum(112372 +)	Pattharchata, Pachmarhi	HM054613	HM055224	_	HM054792	HM054943
88	SBB-0056	D. crepidatum	Pattharchata, Pachmarhi	HM054614	HM055225	_	HM054793	HM054944
89	SBB-0057	D. crepidatum	Pattharchata, Pachmarhi	HM054615	HM055226	_	HM054794	HM054945
90	SBB-0059	D. crepidatum	Pattharchata, Pachmarhi	HM054616	HM055227	_	HM054795	HM054946
91	SBB-0060	D. crepidatum	Pattharchata, Pachmarhi	HM054617	_	JF713159	HM054796	HM054947
92	SBB-0061	D. crepidatum	Pattharchata, Pachmarhi	HM054618	HM055228	JF713160	HM054797	HM054948
93	SBB-0062	D. crepidatum	Pattharchata, Pachmarhi	HM054619	HM055229	JF713161	HM054798	HM054949
94	SBB-0063	D. crepidatum	Pattharchata, Pachmarhi	HM054620	HM055230	JF713162	HM054799	HM054950
95	SBB-0064	D. crepidatum	Pattharchata, Pachmarhi	HM054621	HM055231	JF713163	HM054800	HM054951
96	SBB-0067	D. crepidatum	Pattharchata, Pachmarhi	HM054622	HM055232	_	_	HM054952
97	SBB-0069	D. crepidatum	Pattharchata, Pachmarhi	HM054623	HM055233	_	HM054801	HM054953
98	SBB-0070	D. crepidatum	Pattharchata, Pachmarhi	HM054624	HM055234	_	HM054802	HM054954
99	SBB-0169	D. crepidatum	Nalni, Uttarakhand	HM054603	HM055214	_	_	_
100	SBB-0173	D. crepidatum	Nalni, Uttarakhand	HM054604	HM055215	_	_	_
101	SBB-0177	D. crepidatum	Nalni, Uttarakhand		HM055216	_	_	_
102	SBB-0179	D. crepidatum	Nalni, Uttarakhand	HM054605	HM055217	_	_	_
103	SBB-0180	D. crepidatum	Nalni, Uttarakhand	HM054606	HM055218	_	_	_
104	SBB-0181	D. crepidatum	Nalni, Uttarakhand	HM054607	HM055219	_	_	_
105	SBB-0211	D. crepidatum	Nalni, Uttarakhand	HM054608	_	_	_	_
106	SBB-0212	D. crepidatum	Nalni, Uttarakhand	HM054609	_	_	_	_
107	SBB-0218	D. crepidatum	Nalni, Uttarakhand	HM054610	HM055220	_	_	_
108	SBB-0219	D. crepidatum	Nalni, Uttarakhand	HM054611	HM055221	_	_	_
109	SBB-0435	D. crepidatum	Patgaon, Maharashtra	HM054612	HM055222	JF713158	_	JF713339
110	SBB-0531	D. crepidatum	Kalimpong, West Bengal	_	HM055223	HM055095	HM054791	HM054942
111	SBB-0124	D. crumenatum(59145*)	TBGRI, Kerala	HM054625	HM055235	JF713164	HM054803	HM054955
112	SBB-0291	D. crumenatum	TBGRI, Kerala	JF713095	JF713399	JF713165	JF713254	JF713341
113	SBB-0316	D. crumenatum	TBGRI, Kerala	JF713096	JF713400	JF713166	JF713255	JF713340
114	SBB-1016	D. densiflorum (69220#)	BSI, Shillong	_	_	JF713169	JF713258	JF713344
115	SBB-0027	D. densiflorum	WII, Dehradun	JF713097	HM055237	JF713171	HM054805	HM054957
116	SBB-0120	D. densiflorum	TBGRI, Kerala	HM054626	HM055236	JF713170	HM054804	HM054956
117	SBB-0547	D. densiflorum	Kalimpong, West Bengal	HM054627	HM055238	HM055096	HM054806	HM054958
118	SBB-1001	D. densiflorum	Light Green Nurseries, Shillong	_	JF713401	JF713167	JF713256	JF713342
119	SBB-1015	D. densiflorum	BRDC, Shillong	_	JF713402	JF713168	JF713257	JF713343
120	SBB-1011	D. devonianum (DUH-13542)	BRDC, Shillong	JF713098	JF713403	JF713172	JF713259	JF713345
121	SBB-0513	D. devonianum	Kalimpong, West Bengal	JF713099	JF713404	JF713173	JF713260	JF713346
122	SBB-0514	D. devonianum	Kalimpong, West Bengal	JF713100	JF713405	JF713174	JF713261	JF713347
123	SBB-0545	D. draconis(112811 +)	Kalimpong, West Bengal	JF713101	JF713406	JF713175	JF713262	JF713348
124	SBB-0546	D. draconis	Kalimpong, West Bengal	HM054628	JF713407	HM055097	HM054807	HM054959
125	SBB-1013	D. falconeri(DUH-13543)	BRDC, Shillong	JF713102	JF713408	JF713176	JF713263	JF713349
126	SBB-0537	D. farmeri(30881 +)	Kalimpong, West Bengal	HM054629	JF713409	HM055098	HM054808	HM054960
127	SBB-0538	D. farmeri	Kalimpong, West Bengal	HM054630	HM055239	HM055099	HM054809	HM054961
128	SBB-0549	D. farmeri	Siliguri, West Bengal	HM054631	HM055240	HM055100	HM054810	HM054962
129	SBB-0507	D. fimbriatum (112812 +)	Kalimpong, West Bengal	_	HM055245	HM055101	HM054813	HM054965
130	SBB-0025	D. fimbriatum	WII, Dehradun	_	HM055242	_	HM054812	HM054964
131	SBB-0115	D. fimbriatum	TBGRI, Kerala	HM054632	HM055241	_	HM054811	HM054963
132	SBB-0304	D. fimbriatum	TBGRI, Kerala	HM054633	HM055243	JF713177	JF713264	JF713350
133	SBB-0323	D. fimbriatum	Dibrugarh, Assam	_	HM055244	JF713178	_	JF713351
134	SBB-0508	D. fimbriatum	Kalimpong, West Bengal	HM054634	JF713410	HM055102	HM054814	HM054966
135	SBB-0509	D. fimbriatum	Kalimpong, West Bengal	HM054635	_	HM055103	HM054815	HM054967
136	SBB-0510	D. fimbriatum	Kalimpong, West Bengal	HM054636	JF713411	HM055104	HM054816	HM054968
137	SBB-0562	D. fimbriatum	Kalimpong, West Bengal	HM054637	JF713412	HM055105	HM054817	HM054969
138	SBB-0114	D. haemoglossum (59139*)	TBGRI, Kerala	JF713103	HM055246	JF713179	HM054818	HM054970
139	SBB-0031	D. haemoglossum	TBGRI, Kerala	HM054638	HM055247	_	HM054819	HM054971
140	SBB-0289	D. haemoglossum	TBGRI, Kerala	HM054639	JF713413	JF713180	JF713265	JF713352
141	SBB-0317	D. haemoglossum	TBGRI, Kerala	JF713104	JF713414	JF713181	JF713266	JF713353
142	SBB-0034	D. herbaceum (112371 +)	Priyadarshini, Pachmarhi	HM054645	HM055251	_	HM054825	HM054977
143	SBB-0006	D. herbaceum	TBGRI, Kerala	_	HM055265	HM055109	_	HM054995
144	SBB-0036	D. herbaceum	Priyadarshini, Pachmarhi	HM054646	HM055252	_	HM054826	HM054978
145	SBB-0037	D. herbaceum	Priyadarshini, Pachmarhi	HM054647	HM055253	_	HM054827	HM054979
146	SBB-0038	D. herbaceum	Priyadarshini, Pachmarhi	HM054648	HM055254	_	HM054828	HM054980
147	SBB-0039	D. herbaceum	Priyadarshini, Pachmarhi	HM054649	HM055255	_	HM054829	HM054981
148	SBB-0040	D. herbaceum	Priyadarshini, Pachmarhi	HM054650	_	_	HM054830	HM054982
149	SBB-0041	D. herbaceum	Priyadarshini, Pachmarhi	HM054651	HM055256	_	HM054831	HM054983
150	SBB-0042	D. herbaceum	Priyadarshini, Pachmarhi	HM054652	HM055257	_	HM054832	HM054984
151	SBB-0043	D. herbaceum	Priyadarshini, Pachmarhi	HM054653	HM055258	_	HM054833	HM054985
152	SBB-0044	D. herbaceum	Priyadarshini, Pachmarhi	HM054654	_	HM055106	HM054834	HM054986
153	SBB-0045	D. herbaceum	Priyadarshini, Pachmarhi	HM054655	HM055259	HM055107	HM054835	HM054987
154	SBB-0046	D. herbaceum	Priyadarshini, Pachmarhi	HM054656	HM055260	HM055108	HM054836	_
155	SBB-0047	D. herbaceum	Priyadarshini, Pachmarhi	HM054657	_	_	HM054837	HM054988
156	SBB-0048	D. herbaceum	Priyadarshini, Pachmarhi	HM054658	_	_	HM054838	HM054989
157	SBB-0049	D. herbaceum	Priyadarshini, Pachmarhi	HM054659	_	_	HM054839	HM054990
158	SBB-0050	D. herbaceum	Priyadarshini, Pachmarhi	HM054660	HM055261	_	HM054840	HM054991
159	SBB-0051	D. herbaceum	Priyadarshini, Pachmarhi	HM054661	HM055262	_	HM054841	HM054992
160	SBB-0052	D. herbaceum	Priyadarshini, Pachmarhi	HM054662	HM055263	_	HM054842	HM054993
161	SBB-0053	D. herbaceum	Priyadarshini, Pachmarhi	HM054663	HM055264	_	HM054843	HM054994
162	SBB-0093	D. herbaceum	Reechh Garh, Pachmarhi	HM054664	HM055266	_	HM054844	HM054996
163	SBB-0094	D. herbaceum	Reechh Garh, Pachmarhi	HM054665	HM055267	_	HM054845	HM054997
164	SBB-0095	D. herbaceum	Reechh Garh, Pachmarhi	HM054666	HM055268	_	HM054846	_
165	SBB-0106	D. herbaceum	Vrindavan, Pachmarhi	HM054640	HM055248	_	HM054820	HM054972
166	SBB-0108	D. herbaceum	Dhoop Garh, Pachmarhi	HM054641	HM055249	_	HM054821	HM054973
167	SBB-0109	D. herbaceum	Dhoop Garh, Pachmarhi	HM054642	_	_	HM054822	HM054974
168	SBB-0110	D. herbaceum	Dhoop Garh, Pachmarhi	HM054643	_	_	HM054823	HM054975
169	SBB-0112	D. herbaceum	Dhoop Garh, Pachmarhi	HM054644	HM055250	_	HM054824	HM054976
170	SBB-0993	D. heterocarpum (DUH-13544)	Light Green Nurseries, Shillong	JF713106	JF713416	JF713184	JF713268	JF713355
171	SBB-0502	D. heterocarpum	Kalimpong, West Bengal	HM054667	HM055269	JF713183	HM054847	_
172	SBB-1008	D. heterocarpum	BRDC, Shillong	JF713105	JF713415	JF713182	JF713267	JF713354
173	SBB-0991	D. infundibulum (DUH-13545)	Light Green Nurseries, Shillong	JF713107	JF713417	JF713185	JF713269	JF713356
174	SBB-0529	D. infundibulum	Kalimpong, West Bengal	HM054668	HM055270	HM055110	HM054848	HM054998
175	SBB-0530	D. infundibulum	Kalimpong, West Bengal	HM054669	HM055271	HM055111	HM054849	HM054999
176	SBB-1018	D. jenkinsii (69308#)	BSI, Shillong	JF713108	JF713418	JF713186	JF713270	JF713357
177	SBB-0524	D. jenkinsii	Kalimpong, West Bengal	HM054670	JF713419	HM055112	HM054850	HM055000
178	SBB-0525	D. jenkinsii	Kalimpong, West Bengal	JF713109	HM055272	HM055113	HM054851	HM055001
179	SBB-0526	D. jenkinsii	Kalimpong, West Bengal	HM054671	JF713420	HM055114	HM054852	HM055002
180	SBB-0522	D. lindleyi (112813 +)	Kalimpong, West Bengal	JF713110	JF713421	HM055116	HM054853	HM055004
181	SBB-0521	D. lindleyi	Kalimpong, West Bengal	HM054672	HM055273	HM055115	_	HM055003
182	SBB-0523	D. lindleyi	Kalimpong, West Bengal	HM054673	HM055274	HM055117	HM054854	HM055005
183	SBB-0126	D. macrostachyum (112816 +)	Nakronda, Dehradun	HM054677	HM055278	_	HM054858	HM055009
184	SBB-0007	D. macrostachyum	TBGRI, Kerala	HM054697	HM055298	HM055119	HM054878	HM055029
185	SBB-0008	D. macrostachyum	TBGRI, Kerala	HM054698	HM055299	HM055120	HM054879	HM055030
186	SBB-0009	D. macrostachyum	TBGRI, Kerala	HM054699	HM055300	_	HM054880	HM055031
187	SBB-0010	D. macrostachyum	TBGRI, Kerala	HM054674	HM055275	_	HM054855	HM055006
188	SBB-0011	D. macrostachyum	TBGRI, Kerala	HM054675	HM055276	_	HM054856	HM055007
189	SBB-0012	D. macrostachyum	TBGRI, Kerala	HM054680	HM055281	_	HM054861	HM055012
190	SBB-0013	D. macrostachyum	TBGRI, Kerala	HM054685	HM055286	_	HM054866	HM055017
191	SBB-0014	D. macrostachyum	TBGRI, Kerala	HM054686	HM055287	_	HM054867	HM055018
192	SBB-0017	D. macrostachyum	TBGRI, Kerala	HM054687	HM055288	_	HM054868	HM055019
193	SBB-0018	D. macrostachyum	TBGRI, Kerala	HM054688	HM055289	_	HM054869	HM055020
194	SBB-0019	D. macrostachyum	TBGRI, Kerala	HM054689	HM055290	_	HM054870	HM055021
195	SBB-0020	D. macrostachyum	TBGRI, Kerala	HM054690	HM055291	_	HM054871	HM055022
196	SBB-0021	D. macrostachyum	TBGRI, Kerala	HM054691	HM055292	_	HM054872	HM055023
197	SBB-0022	D. macrostachyum	TBGRI, Kerala	HM054692	HM055293	_	HM054873	HM055024
198	SBB-0023	D. macrostachyum	TBGRI, Kerala	HM054693	HM055294	_	HM054874	HM055025
199	SBB-0024	D. macrostachyum	TBGRI, Kerala	HM054694	HM055295	_	HM054875	HM055026
200	SBB-0125	D. macrostachyum	Nakronda, Dehradun	HM054676	HM055277	_	HM054857	HM055008
201	SBB-0127	D. macrostachyum	Nakronda, Dehradun	HM054678	HM055279	_	HM054859	HM055010
202	SBB-0128	D. macrostachyum	Nakronda, Dehradun	HM054679	HM055280	_	HM054860	HM055011
203	SBB-0130	D. macrostachyum	Nakronda, Dehradun	HM054681	HM055282	_	HM054862	HM055013
204	SBB-0131	D. macrostachyum	Nakronda, Dehradun	HM054682	HM055283	_	HM054863	HM055014
205	SBB-0133	D. macrostachyum	Nakronda, Dehradun	HM054683	HM055284		HM054864	HM055015
206	SBB-0134	D. macrostachyum	Nakronda, Dehradun	HM054684	HM055285	HM055118	HM054865	HM055016
207	SBB-0286	D. macrostachyum	Doiwala, Dehradun	HM054695	HM055296	_	HM054876	HM055027
208	SBB-0287	D. macrostachyum	Doiwala, Dehradun	HM054696	HM055297	_	HM054877	HM055028
209	SBB-0333	D. microbulbon (112364 +)	Amboli, Maharashtra	HM054700	JF713422	JF713187	JF713271	JF713358
210	SBB-0334	D. microbulbon	Amboli, Maharashtra	HM054701	HM055301	JF713188	JF713272	JF713359
211	SBB-0335	D. microbulbon	Amboli, Maharashtra	HM054702	HM055302	JF713189	JF713273	JF713360
212	SBB-0336	D. microbulbon	Amboli, Maharashtra	_	JF713423	_	_	_
213	SBB-0337	D. microbulbon	Amboli, Maharashtra	HM054703	HM055303	JF713190	JF713274	JF713361
214	SBB-0338	D. microbulbon	Amboli, Maharashtra	HM054704	HM055304	JF713191	JF713275	JF713362
215	SBB-0339	D. microbulbon	Amboli, Maharashtra	HM054705	HM055305	_	_	_
216	SBB-0340	D. microbulbon	Amboli, Maharashtra	HM054706	HM055306	_	_	_
217	SBB-0341	D. microbulbon	Amboli, Maharashtra	HM054707	HM055307	_	_	_
218	SBB-0342	D. microbulbon	Amboli, Maharashtra	HM054708	HM055308	_	_	_
219	SBB-0116	D. moschatum (59148*)	TBGRI, Kerala	JF713111	HM055309	_	HM054881	HM055032
220	SBB-0026	D. moschatum	WII, Dehradun	HM054709	HM055310	_	HM054882	_
221	SBB-0322	D. moschatum	Dibrugarh, Assam	HM054710	HM055311	_	_	_
222	SBB-0511	D. moschatum	Kalimpong, West Bengal	HM054711	HM055312	HM055121	HM054883	HM055034
223	SBB-0512	D. moschatum	Kalimpong, West Bengal	HM054712	HM055313	HM055122	HM054884	HM055035
224	SBB-0567	D. moschatum	Kalimpong, West Bengal	HM054713	JF713425	HM055123	HM054885	HM055036
225	SBB-0568	D. moschatum	Kalimpong, West Bengal	HM054714	HM055314	HM055124	HM054886	HM055037
226	SBB-0569	D. moschatum	Kalimpong, West Bengal	HM054715	HM055315	HM055125	HM054887	HM055038
227	SBB-0630	D. moschatum	Kalimpong, West Bengal	HM054716	HM055316	HM055126	HM054888	HM055039
228	SBB-1014	D. moschatum	BRDC, Shillong	_	JF713424	JF713192	JF713276	JF713363
229	SBB-0016	D. nobile(002910 +)	WII, Dehradun	HM054717	HM055317	_	HM054889	HM055040
230	SBB-0325	D. nobile	Dibrugarh, Assam	JF713112	HM055318	_	_	_
231	SBB-0539	D. nobile	Kalimpong, West Bengal	JF713113	HM055319	HM055127	_	HM055041
232	SBB-0540	D. nobile	Kalimpong, West Bengal	JF713114	JF713426	HM055128	HM054890	_
233	SBB-0541	D. nobile	Kalimpong, West Bengal	JF713115	HM055320	HM055129	HM054891	HM055042
234	SBB-0542	D. nobile	Kalimpong, West Bengal	JF713116	HM055321	HM055130	HM054892	HM055043
235	SBB-0550	D. nobile	Kalimpong, West Bengal	JF713117	_	_	_	JF713366
236	SBB-0591	D. nobile	Kalimpong, West Bengal	JF713118	_	_	_	JF713365
237	SBB-1006	D. nobile	BRDC, Shillong	_	_	_	_	JF713364
238	SBB-1046	D. nutantiflorum (17942*)	TBGRI, Kerala	JF713119	JF713427	JF713193	JF713277	JF713367
239	SBB-0032	D. nutantiflorum	TBGRI, Kerala	HM054718	JF713429	JF713195	HM054893	JF713369
240	SBB-1047	D. nutantiflorum	TBGRI, Kerala	JF713120	JF713428	JF713194	JF713278	JF713368
241	SBB-1017	D. ochreatum (69278#)	BSI, Shillong	JF713121	JF713430	JF713196	JF713279	JF713370
242	SBB-0505	D. ochreatum	Kalimpong, West Bengal	HM054719	HM055322	HM055131	HM054894	HM055044
243	SBB-0506	D. ochreatum	Kalimpong, West Bengal	HM054720	HM055323	HM055132	HM054895	_
244	SBB-0422	D. ovatum (112817 +)	Ratnagiri, Maharashtra	HM054728	HM055331	_	_	_
245	SBB-0001	D. ovatum	TBGRI, Kerala	HM054721	HM055324	_	HM054896	HM055045
246	SBB-0002	D. ovatum	TBGRI, Kerala	HM054722	HM055325	HM055133	HM054897	HM055046
247	SBB-0003	D. ovatum	TBGRI, Kerala	_	_	HM055134	HM054898	HM055047
248	SBB-0004	D. ovatum	TBGRI, Kerala	HM054733	_	HM055135	HM054899	HM055048
249	SBB-0005	D. ovatum	TBGRI, Kerala	HM054734	HM055335	HM055136	HM054900	HM055049
250	SBB-0290	D. ovatum	TBGRI, Kerala	_	_	_	_	_
251	SBB-0320	D. ovatum	Ratnagiri, Maharashtra	_	_	_	_	_
252	SBB-0321	D. ovatum	Ratnagiri, Maharashtra	_	_	_	_	_
253	SBB-0417	D. ovatum	Ratnagiri, Maharashtra	HM054723	HM055326	_	_	_
254	SBB-0418	D. ovatum	Ratnagiri, Maharashtra	HM054724	HM055327	_	_	_
255	SBB-0419	D. ovatum	Ratnagiri, Maharashtra	HM054725	HM055328	_	_	_
256	SBB-0420	D. ovatum	Ratnagiri, Maharashtra	HM054726	HM055329	_	_	_
257	SBB-0421	D. ovatum	Ratnagiri, Maharashtra	HM054727	HM055330	_	_	_
258	SBB-0423	D. ovatum	Ratnagiri, Maharashtra	HM054729	_	_	_	_
259	SBB-0424	D. ovatum	Ratnagiri, Maharashtra	HM054730	HM055332	_	_	_
260	SBB-0425	D. ovatum	Ratnagiri, Maharashtra	HM054731	HM055333	_	_	_
261	SBB-0426	D. ovatum	Ratnagiri, Maharashtra	HM054732	HM055334	_	_	_
262	SBB-0527	D. parishii(DUBM-MS-11-2)	Kalimpong, West Bengal	HM054735	HM055336	HM055137	HM054901	HM055050
263	SBB-0528	D. parishii	Kalimpong, West Bengal	HM054736	HM055337	HM055138	HM054902	HM055051
264	SBB-0997	D. parishii	Light Green Nurseries, Shillong	JF713122	JF713431	JF713197	JF713280	JF713371
265	SBB-0397	D. peguanum (112366 +)	Ratnagiri, Maharashtra	HM054738	HM055340	JF713198	JF713281	JF713372
266	SBB-0318	D. peguanum	Ratnagiri, Maharashtra	_	HM055338	_	_	_
267	SBB-0319	D. peguanum	Ratnagiri, Maharashtra	HM054737	HM055339	_	_	_
268	SBB-0398	D. peguanum	Ratnagiri, Maharashtra	HM054739	HM055341	JF713199	JF713282	JF713373
269	SBB-0399	D. peguanum	Ratnagiri, Maharashtra	HM054740	HM055342	JF713200	JF713283	JF713374
270	SBB-0400	D. peguanum	Ratnagiri, Maharashtra	HM054741	HM055343	JF713201	JF713284	JF713375
271	SBB-0401	D. peguanum	Ratnagiri, Maharashtra	HM054742	HM055344	JF713202	JF713285	_
272	SBB-0402	D. peguanum	Ratnagiri, Maharashtra	HM054743	HM055345	JF713203	JF713286	_
273	SBB-0403	D. peguanum	Ratnagiri, Maharashtra	_	_	_	_	_
274	SBB-0404	D. peguanum	Ratnagiri, Maharashtra	HM054744	HM055346	_	_	_
275	SBB-0405	D. peguanum	Ratnagiri, Maharashtra	HM054745	HM055347	_	_	_
276	SBB-0406	D. peguanum	Ratnagiri, Maharashtra	HM054746	HM055348	_	_	_
277	SBB-0171	D. primulinum (112376 +)	Nalni, Uttarakhand	HM054748	HM055350	JF713204	JF713288	JF713377
278	SBB-0170	D. primulinum	Nalni, Uttarakhand	HM054747	HM055349	HM055139	JF713287	JF713376
279	SBB-0224	D. primulinum	Nalni, Uttarakhand	HM054749	HM055351	HM055140	JF713289	JF713378
280	SBB-0225	D. primulinum	Nalni, Uttarakhand	HM054750	HM055352	JF713205	JF713290	JF713379
281	SBB-0238	D. primulinum	Ghatgarh, Uttarakhand	HM054751	HM055353	JF713206	JF713291	JF713380
282	SBB-0273	D. primulinum	Nainital, Uttarakhand	HM054752	HM055354	_	_	_
283	SBB-0274	D. primulinum	Nainital, Uttarakhand	HM054753	HM055355	_	_	_
284	SBB-0276	D. primulinum	Nainital, Uttarakhand	HM054754	HM055356	HM055141	_	_
285	SBB-0277	D. primulinum	Nainital, Uttarakhand	HM054755	HM055357	_	_	_
286	SBB-0278	D. primulinum	Nainital, Uttarakhand	HM054756	HM055358	HM055142	_	_
287	SBB-0533	D. primulinum	Kalimpong, West Bengal	HM054757	HM055359	HM055143	HM054903	HM055052
288	SBB-0994	D. primulinum	Light Green Nurseries, Shillong	JF713123	JF713432	_	JF713292	JF713381
289	SBB-0518	D. thyrsiflorum(112819 +)	Kalimpong, West Bengal	HM054758	HM055360	HM055144	HM054904	HM055053
290	SBB-0519	D. thyrsiflorum	Kalimpong, West Bengal	HM054759	JF713433	HM055145	HM054905	HM055054
291	SBB-0520	D. thyrsiflorum	Kalimpong, West Bengal	HM054760	HM055361	HM055146	HM054906	HM055055
292	SBB-0998	D. wardianum(DUH-13546)	Light Green Nurseries, Shillong	JF713124	JF713434	JF713207	JF713293	JF713382
Accession numbers of herbarium/Museum specimens (one for each species) of Dendrobium deposited to + Botanical Survey of India (BSI), Dehradun; #BSI, Shillong; *TBGRI, Kerala, DUH- Delhi University Herbarium or DUBM- Delhi University Botanical Museum.
**For SBB-0309 only leaf tissue was provided by Dr. C. Sathish Kumar from TBGRI, Kerala.
